# Supplementary material for: Polygenic autoimmune disease risk alleles impacting B cell tolerance act in concert across shared molecular networks in mouse and in humans
Source: Front Immunol. 2022 Aug 24;13:953439. doi: 10.3389/fimmu.2022.953439 (PMC9450536; doi:10.3389/fimmu.2022.953439)
Supplement: Supplementary Table 2A — Human SLE Polygenic risk loci from GWAS catalog and putative causal gene(s) as identified by OpenTargetsGenetics L2G pipeline – Variant & Risk allele: the genetic variant with smallest reported P-value for association with SLE by GWAS and the corresponding risk allele as reported by the EBI/NHGRI GWAS catalog [https://www.ebi.ac.uk/gwas/]. P-value: the p-value reported for that variant. P-value annotation: commentary on the P-value reported for that variant as reported in the EBI GWAS catalog (i.e. association in a specific population, conditional logistic regression based on covariates, etc.) RAF – risk allele frequency, if reported in the EBI GWAS catalog. OR – reported odds ratio for the risk allele as reported in the EBI GWAS catalog. Beta – effect size or natural logarithm of the odds ratio. CI – 95% confidence interval of the estimated odds ratio (or beta where reported). Mapped gene – contiguous or adjacent gene mapped to the location of the lead genetic variant. Reported Trait – trait for the GWAS that reported the lead marker from the EBI GWAS catalog. Only “Systemic lupus erythematosus” is included in this table over against, i.e. “lupus nephritis”. Trait(s) – trait or subphenotype. Only “systemic lupus erythematosus” is included in this table over against, i.e. “neonatal lupus”. Background trait – indicator of background trait (i.e. in the case of lupus nephritis in a cohort of SLE patients, SLE would represent the background trait), if present. Study accession – GWAS catalog study identifier. PubMed ID – pubmed ID of the study reporting association. First Author (First author of the study in question). Location – chromosome:position of the lead variant on human genome build 38 (hg38). P – P value converted from format in EBI GWAS catalog to scientific notation. Chromosome – chromosome of lead variant. Position (hg38) position in base pairs of the variant of the lead variant on human genome build 38 (hg38). Region – numerical value of this GWAS region as [file Table_2.xlsx]

## Sheet: SupplementalTable2A 182 SLE
Variant and risk allele	P-value	P-value annotation	RAF	OR	Beta	CI	Mapped gene	Reported trait	Trait(s)	Background trait(s)	Study accession	PubMed ID	First Author	Location	P	chromosome	position (hg38)	Region (Value)	Putative Causal Gene	OpenTargets
rs12093154-<b>A</b>	3 x 10-9		NR	0.84	'-	[0.78-0.9]	C1QTNF12	Systemic lupus erythematosus	systemic lupus erythematosus	'-	GCST011096	33536424	Wang YF	1:1243545	3E-9	1	1243545	1	C1QTNF12	https://genetics.opentargets.org/study/GCST011096
rs3795310-<b>T</b>	3 x 10-8		NR	0.88	'-	[0.83-0.93]	RERE	Systemic lupus erythematosus	systemic lupus erythematosus	'-	GCST011096	33536424	Wang YF	1:8371547	3E-8	1	8371547	2
rs28411034-<b>A</b>	2 x 10-10		NR	0.86	'-	[0.81-0.91]	MTF1	Systemic lupus erythematosus	systemic lupus erythematosus	'-	GCST011096	33536424	Wang YF	1:37811325	2E-10	1	37811325	3
rs3828069-<b>?</b>	2 x 10-9		NR	1.17647	'-	[1.11-1.27]	IL12RB2	Systemic lupus erythematosus	systemic lupus erythematosus	'-	GCST005752	28714469	Langefeld CD	1:67373890	2E-9	1	67373890	4	IL12RB2	https://genetics.opentargets.org/study/GCST005752
rs2476601-<b>A</b>	1 x 10-28		'-	1.43	'-	[1.34–1.53]	PTPN22	Systemic lupus erythematosus	systemic lupus erythematosus	'-	GCST003155	26502338	Bentham J	1:113834946	1E-28	1	113834946	5	PTPN22	https://genetics.opentargets.org/study/GCST005752
rs9651076-<b>A</b>	3 x 10-13		0.431	1.117	'-	[1.09-1.15]	LINC01762, CD58	Systemic lupus erythematosus	systemic lupus erythematosus	'-	GCST011956	33272962	Yin X	1:116500680	3E-13	1	116500680	6	CD58	https://genetics.opentargets.org/study/GCST011096
rs116785379-<b>C</b>	7 x 10-16		0.107	1.211	'-	[1.16-1.26]	ETV3	Systemic lupus erythematosus	systemic lupus erythematosus	'-	GCST011956	33272962	Yin X	1:157138367	7E-16	1	157138367	7	FCRL5, FCRL3	https://genetics.opentargets.org/study/GCST011096
rs112806509-<b>A</b>	2 x 10-15		0.097	0.812	'-	[0.76-0.86]	FCRL5	Systemic lupus erythematosus	systemic lupus erythematosus	'-	GCST011956	33272962	Yin X	1:157532226	2E-15	1	157532226	8
rs76107698-<b>C</b>	2 x 10-30		0.254	0.788	'-	[0.75-0.83]	FCGR2C	Systemic lupus erythematosus	systemic lupus erythematosus	'-	GCST011956	33272962	Yin X	1:161600039	2E-30	1	161600039	9	FCGR2A	https://genetics.opentargets.org/study/GCST005752
rs2205960-<b>T</b>	3 x 10-90		0.265	1.368	'-	[1.34-1.4]	PRDX6-AS1, TNFSF4	Systemic lupus erythematosus	systemic lupus erythematosus	'-	GCST011956	33272962	Yin X	1:173222336	3E-90	1	173222336	10	TNFSF4, PRDX6	https://genetics.opentargets.org/study/GCST005752
rs549669428-<b>G</b>	5 x 10-8		NR	0.84	'-	[0.78-0.9]	RABGAP1L	Systemic lupus erythematosus	systemic lupus erythematosus	'-	GCST011096	33536424	Wang YF	1:174925885	5E-8	1	174925885	11
rs17849501-<b>T</b>	3 x 10-88		'-	2.1	'-	[1.95–2.26]	SMG7, NCF2	Systemic lupus erythematosus	systemic lupus erythematosus	'-	GCST003155	26502338	Bentham J	1:183573188	3E-88	1	183573188	12	NMNAT2, NCF2	https://genetics.opentargets.org/study/GCST005752
rs10911628-<b>A</b>	2 x 10-13		0.073	1.954	'-	[1.77-2.16]	EDEM3, C1orf21	Systemic lupus erythematosus	systemic lupus erythematosus	'-	GCST002463	24871463	Armstrong DL	1:184680369	2E-13	1	184680369	13
rs1547624-<b>T</b>	5 x 10-8		NR	1.172	'-	[1.12-1.23]	RGS1	Systemic lupus erythematosus	systemic lupus erythematosus	'-	GCST90011866	33536424	Wang YF	1:192574707	5E-8	1	192574707	14	RGS1	https://genetics.opentargets.org/study/GCST90011866
rs34889541-<b>G</b>	2 x 10-12		0.93	1.23457	'-	[1.16-1.32]	PTPRC, ATP6V1G3	Systemic lupus erythematosus	systemic lupus erythematosus	'-	GCST003622	27399966	Morris DL	1:198625639	2E-12	1	198625639	15	PTPRC	https://genetics.opentargets.org/study/GCST011956
rs3806357-<b>A</b>	4 x 10-9		0.251	1.106	'-	[1.07-1.14]	ELF3-AS1, ELF3	Systemic lupus erythematosus	systemic lupus erythematosus	'-	GCST011956	33272962	Yin X	1:202010327	4E-9	1	202010327	16	ELF3	https://genetics.opentargets.org/study/GCST011956
rs2297550-<b>G</b>	1 x 10-11		0.12	1.16	'-	[1.11-1.21]	IKBKE, SRGAP2	Systemic lupus erythematosus	systemic lupus erythematosus	'-	GCST003622	27399966	Morris DL	1:206470429	1E-11	1	206470429	17
rs3024493-<b>?</b>	2 x 10-13		NR	1.25	'-	[1.16-1.35]	IL10	Systemic lupus erythematosus	systemic lupus erythematosus	'-	GCST005752	28714469	Langefeld CD	1:206770623	2E-13	1	206770623	18
rs9782955-<b>C</b>	1 x 10-9		'-	1.16	'-	[1.11–1.22]	LYST	Systemic lupus erythematosus	systemic lupus erythematosus	'-	GCST003155	26502338	Bentham J	1:235876577	1E-9	1	235876577	19
rs1780813-<b>?</b>	4 x 10-8		NR	1.81818	'-	[1.27-3.23]	SMYD3	Systemic lupus erythematosus	systemic lupus erythematosus	'-	GCST005831	29848360	Julià A	1:246280780	4E-8	1	246280780	20	SMYD3	https://genetics.opentargets.org/study/GCST005831
rs75362385-<b>T</b>	8 x 10-13		0.321	0.887	'-	[0.85-0.92]	'-	Systemic lupus erythematosus	systemic lupus erythematosus	'-	GCST011956	33272962	Yin X	2:7432948	8E-13	2	7432948	21
rs7579944-<b>T</b>	1 x 10-20		0.62	0.876	'-	[0.85-0.9]	H3P5, LBH	Systemic lupus erythematosus	systemic lupus erythematosus	'-	GCST011956	33272962	Yin X	2:30222160	1E-20	2	30222160	22	LBH	https://genetics.opentargets.org/study/GCST011956
rs13385731-<b>T</b>	1 x 10-33		0.86	1.287	'-	[1.25-1.33]	RASGRP3	Systemic lupus erythematosus	systemic lupus erythematosus	'-	GCST011956	33272962	Yin X	2:33476823	1E-33	2	33476823	23	RASGRP3	https://genetics.opentargets.org/study/GCST011956
rs1432296-<b>?</b>	1 x 10-8		NR	1.18	'-	[1.10-1.26]	LINC01185	Systemic lupus erythematosus	systemic lupus erythematosus	'-	GCST005752	28714469	Langefeld CD	2:60841032	1E-8	2	60841032	24	REL	https://genetics.opentargets.org/study/GCST005752
rs268134-<b>G</b>	1 x 10-10		'-	1.21	'-	[NR]	SPRED2	Systemic lupus erythematosus	systemic lupus erythematosus	'-	GCST003156	26502338	Bentham J	2:65381229	1E-10	2	65381229	25	SPRED2	https://genetics.opentargets.org/study/GCST011956
rs6705628-<b>C</b>	7 x 10-17		0.78	1.3333	'-	'-	DGUOK-AS1	Systemic lupus erythematosus	systemic lupus erythematosus	'-	GCST001795	23273568	Yang W	2:73981235	7E-17	2	73981235	26	TET3	https://genetics.opentargets.org/study/GCST011956
rs73954925-<b>C</b>	5 x 10-11		0.878	1.169	'-	[1.12-1.22]	BCL2L11, ACOXL, MIR4435-2HG	Systemic lupus erythematosus	systemic lupus erythematosus	'-	GCST011956	33272962	Yin X	2:111119597	5E-11	2	111119597	27	BCL2L11	https://genetics.opentargets.org/study/GCST011956
rs218174-<b>A</b>	2 x 10-13		0.379	1.121	'-	[1.09-1.15]	MANEALP1, DARS1	Systemic lupus erythematosus	systemic lupus erythematosus	'-	GCST011956	33272962	Yin X	2:135900775	2E-13	2	135900775	28	MCM6	https://genetics.opentargets.org/study/GCST011956
rs2381401-<b>T</b>	2 x 10-9		NR	1.15	'-	[1.1-1.2]	ARHGAP15	Systemic lupus erythematosus	systemic lupus erythematosus	'-	GCST011096	33536424	Wang YF	2:143263405	2E-9	2	143263405	29	ARHGAP15	https://genetics.opentargets.org/study/GCST011096
rs2111485-<b>?</b>	5 x 10-12		NR	1.13636	'-	[1.09-1.18]	IFIH1, FAP	Systemic lupus erythematosus	systemic lupus erythematosus	'-	GCST005752	28714469	Langefeld CD	2:162254026	5E-12	2	162254026	30	FAP, IFIH1	https://genetics.opentargets.org/study/GCST011956
rs9630991-<b>A</b>	1 x 10-13		NR	0.85	'-	[0.81-0.89]	RN7SKP179, NAB1	Systemic lupus erythematosus	systemic lupus erythematosus	'-	GCST011096	33536424	Wang YF	2:190567413	1E-13	2	190567413	31	NEMP2, NAB1	https://genetics.opentargets.org/study/GCST011096
rs11889341-<b>T</b>	5 x 10-123		0.348	1.407	'-	[1.38-1.43]	STAT4	Systemic lupus erythematosus	systemic lupus erythematosus	'-	GCST011956	33272962	Yin X	2:191079016	5E-123	2	191079016	32	STAT4, STAT1	https://genetics.opentargets.org/study/GCST011956
rs11684176-<b>T</b>	2 x 10-14		0.25	1.146	'-	[1.11-1.18]	PLCL1	Systemic lupus erythematosus	systemic lupus erythematosus	'-	GCST011956	33272962	Yin X	2:198090050	2E-14	2	198090050	33	PLCL1	https://genetics.opentargets.org/study/GCST011956
rs3087243-<b>A</b>	2 x 10-8		NR	0.89	'-	[0.85-0.93]	ICOS, CTLA4	Systemic lupus erythematosus	systemic lupus erythematosus	'-	GCST011096	33536424	Wang YF	2:203874196	2E-8	2	203874196	34	CTLA4	https://genetics.opentargets.org/study/GCST011096
rs7565158-<b>T</b>	3 x 10-10		0.45	1.096	'-	[1.07-1.13]	LINC01878	Systemic lupus erythematosus	systemic lupus erythematosus	'-	GCST011956	33272962	Yin X	2:212729246	3E-10	2	212729246	35	ERBB4	https://genetics.opentargets.org/study/GCST011956
rs3768792-<b>C</b>	1 x 10-13		'-	1.24	'-	[1.17–1.31]	IKZF2	Systemic lupus erythematosus	systemic lupus erythematosus	'-	GCST003155	26502338	Bentham J	2:213006985	1E-13	2	213006985	36	IKZF2	https://genetics.opentargets.org/study/GCST003156
rs438613-<b>T</b>	8 x 10-9		0.588	0.92	'-	[0.89-0.95]	LINC01967	Systemic lupus erythematosus	systemic lupus erythematosus	'-	GCST011956	33272962	Yin X	3:28030595	8E-9	3	28030595	37
rs9311676-<b>C</b>	3 x 10-14		'-	1.17	'-	[1.13–1.22]	PDHB, KCTD6	Systemic lupus erythematosus	systemic lupus erythematosus	'-	GCST003155	26502338	Bentham J	3:58484624	3E-14	3	58484624	38	KCTD6	https://genetics.opentargets.org/study/GCST005752
rs7637844-<b>A</b>	1 x 10-8		0.871	0.877	'-	[0.83-0.92]	LINC00877, LINC00870	Systemic lupus erythematosus	systemic lupus erythematosus	'-	GCST011956	33272962	Yin X	3:72176765	1E-8	3	72176765	39
rs144104218-<b>A</b>	2 x 10-30		0.31	0.833	'-	[0.8-0.86]	TIMMDC1	Systemic lupus erythematosus	systemic lupus erythematosus	'-	GCST011956	33272962	Yin X	3:119518880	2E-30	3	119518880	40	CD80	https://genetics.opentargets.org/study/GCST001795
rs77583790-<b>A</b>	6 x 10-11		'-	2.15	'-	[NR]	IL12A-AS1	Systemic lupus erythematosus	systemic lupus erythematosus	'-	GCST003156	26502338	Bentham J	3:159976265	6E-11	3	159976265	41	IL12A	https://genetics.opentargets.org/study/GCST005752
rs1317082-<b>A</b>	2 x 10-11		0.43	1.102	'-	[1.07-1.13]	MYNN	Systemic lupus erythematosus	systemic lupus erythematosus	'-	GCST011956	33272962	Yin X	3:169779797	2E-11	3	169779797	42
rs6762714-<b>T</b>	4 x 10-15		0.392	1.16	'-	[1.12-1.20]	LPP	Systemic lupus erythematosus	systemic lupus erythematosus	'-	GCST003622	27399966	Morris DL	3:188752450	4E-15	3	188752450	43
rs3733345-<b>?</b>	2 x 10-11		NR	1.1236	'-	[1.09-1.18]	DGKQ	Systemic lupus erythematosus	systemic lupus erythematosus	'-	GCST005752	28714469	Langefeld CD	4:960459	2E-11	4	960459	44	DGKQ	https://genetics.opentargets.org/study/GCST011956
rs231694-<b>T</b>	1 x 10-8		0.38	1.111	'-	[1.08-1.15]	FAM193A	Systemic lupus erythematosus	systemic lupus erythematosus	'-	GCST011956	33272962	Yin X	4:2699117	1E-8	4	2699117	45
rs13116227-<b>T</b>	3 x 10-11		0.09561	1.34	'-	[NR]	GPR78, TRMT44	Systemic lupus erythematosus	systemic lupus erythematosus	'-	GCST005754	29494758	Liu L	4:8556539	3E-11	4	8556539	46
rs113284964-<b>G</b>	1 x 10-16		0.371	1.134	'-	[1.1-1.16]	RHOH, LINC02265	Systemic lupus erythematosus	systemic lupus erythematosus	'-	GCST011956	33272962	Yin X	4:40305571	1E-16	4	40305571	47
rs2855772-<b>C</b>	1 x 10-15		0.09772	1.4	'-	[NR]	KIT	Systemic lupus erythematosus	systemic lupus erythematosus	'-	GCST005754	29494758	Liu L	4:54682309	1E-15	4	54682309	48
rs6533951-<b>A</b>	1 x 10-10		0.35	1.111	'-	[1.08-1.14]	LINC01094, BMP2K	Systemic lupus erythematosus	systemic lupus erythematosus	'-	GCST011956	33272962	Yin X	4:78723125	1E-10	4	78723125	49
rs11099582-<b>A</b>	1 x 10-9		0.266	1.103	'-	[1.07-1.13]	PLAC8, COQ2	Systemic lupus erythematosus	systemic lupus erythematosus	'-	GCST011956	33272962	Yin X	4:83221591	1E-9	4	83221591	50	COQ2	https://genetics.opentargets.org/study/GCST011956
rs144261754-<b>T</b>	3 x 10-10		0.29	0.899	'-	[0.87-0.93]	AFF1	Systemic lupus erythematosus	systemic lupus erythematosus	'-	GCST011956	33272962	Yin X	4:86983537	3E-10	4	86983537	51
rs4643809-<b>T</b>	4 x 10-24		0.305	0.846	'-	[0.81-0.88]	BANK1	Systemic lupus erythematosus	systemic lupus erythematosus	'-	GCST011956	33272962	Yin X	4:101834942	4E-24	4	101834942	52	BANK1	https://genetics.opentargets.org/study/GCST011956
rs956237-<b>A</b>	4 x 10-11		0.32	1.107	'-	[1.08-1.14]	LEF1	Systemic lupus erythematosus	systemic lupus erythematosus	'-	GCST011956	33272962	Yin X	4:108125804	4E-11	4	108125804	53	LEF1	https://genetics.opentargets.org/study/GCST011956
rs11724582-<b>?</b>	2 x 10-8		NR	1.13636	'-	[1.08-1.19]	IL2	Systemic lupus erythematosus	systemic lupus erythematosus	'-	GCST005752	28714469	Langefeld CD	4:122470309	2E-8	4	122470309	54
rs7725218-<b>A</b>	2 x 10-17		0.391	1.132	'-	[1.1-1.16]	TERT	Systemic lupus erythematosus	systemic lupus erythematosus	'-	GCST011956	33272962	Yin X	5:1282299	2E-17	5	1282299	55	TERT	https://genetics.opentargets.org/study/GCST011956
rs6871748-<b>C</b>	4 x 10-8		NR	0.89	'-	[0.85-0.93]	IL7R, CAPSL	Systemic lupus erythematosus	systemic lupus erythematosus	'-	GCST011096	33536424	Wang YF	5:35885880	4E-8	5	35885880	56	IL7R	https://genetics.opentargets.org/study/GCST011096
rs12153670-<b>G</b>	8 x 10-10		NR	1.15	'-	[1.11-1.19]	ST8SIA4	Systemic lupus erythematosus	systemic lupus erythematosus	'-	GCST011493	33493351	Song Q	5:100836660	8E-10	5	100836660	57	ST8SIA4	https://genetics.opentargets.org/study/GCST011956
rs74989671-<b>G</b>	2 x 10-8		0.16	1.5447	'-	[NR]	FBN2	Systemic lupus erythematosus	systemic lupus erythematosus	'-	GCST011426	32771030	Tangtanatakul P	5:128398268	2E-8	5	128398268	58	FBN2	https://genetics.opentargets.org/study/GCST011426
rs370449198-<b>A</b>	4 x 10-8		0.922	0.721	'-	[0.6-0.84]	FNIP1	Systemic lupus erythematosus	systemic lupus erythematosus	'-	GCST011956	33272962	Yin X	5:131784646	4E-8	5	131784646	59
rs2549002-<b>A</b>	2 x 10-10		0.682	0.905	'-	[0.87-0.94]	IRF1	Systemic lupus erythematosus	systemic lupus erythematosus	'-	GCST011956	33272962	Yin X	5:132493886	2E-10	5	132493886	60	IRF1	https://genetics.opentargets.org/study/GCST011956
rs7726414-<b>T</b>	4 x 10-16		'-	1.45	'-	[1.32–1.58]	VDAC1, TCF7	Systemic lupus erythematosus	systemic lupus erythematosus	'-	GCST003155	26502338	Bentham J	5:134096143	4E-16	5	134096143	61	TCF7	https://genetics.opentargets.org/study/GCST003156
rs138305363-<b>A</b>	4 x 10-8		0.98	0.622	'-	[0.45-0.79]	UBE2B	Systemic lupus erythematosus	systemic lupus erythematosus	'-	GCST011956	33272962	Yin X	5:134379182	4E-8	5	134379182	62
rs10036748-<b>T</b>	1 x 10-45		'-	1.38	'-	[1.32–1.45]	TNIP1	Systemic lupus erythematosus	systemic lupus erythematosus	'-	GCST003155	26502338	Bentham J	5:151078585	1E-45	5	151078585	63	TNIP1	https://genetics.opentargets.org/study/GCST011956
rs2421184-<b>A</b>	6 x 10-12		0.497	1.106	'-	[1.08-1.14]	LINC01845	Systemic lupus erythematosus	systemic lupus erythematosus	'-	GCST011956	33272962	Yin X	5:159459931	6E-12	5	159459931	64	IL12B	https://genetics.opentargets.org/study/GCST011956
rs2431697-<b>T</b>	1 x 10-28		0.833	1.241	'-	[1.2-1.28]	MIR3142HG	Systemic lupus erythematosus	systemic lupus erythematosus	'-	GCST011956	33272962	Yin X	5:160452971	1E-28	5	160452971	65	PTTG1, MIR3142HG	https://genetics.opentargets.org/study/GCST011956
rs9503037-<b>A</b>	1 x 10-15		0.693	0.881	'-	[0.85-0.91]	DUSP22, CICP18	Systemic lupus erythematosus	systemic lupus erythematosus	'-	GCST011956	33272962	Yin X	6:243302	1E-15	6	243302	66
rs17603856-<b>T</b>	3 x 10-12		0.645	1.13636	'-	[1.1-1.18]	ATXN1	Systemic lupus erythematosus	systemic lupus erythematosus	'-	GCST003622	27399966	Morris DL	6:16630667	3E-12	6	16630667	67	ATXN1	https://genetics.opentargets.org/study/GCST003622_3
rs35789010-<b>?</b>	5 x 10-19		NR	1.46	'-	[1.35-1.59]	CARMIL1	Systemic lupus erythematosus	systemic lupus erythematosus	'-	GCST007400	28714469	Langefeld CD	6:25513951	5E-19	6	25513951	68
rs36014129-<b>?</b>	1 x 10-24		NR	1.5	'-	[1.39-1.62]	H2AC3P, H2BP5	Systemic lupus erythematosus	systemic lupus erythematosus	'-	GCST007400	28714469	Langefeld CD	6:25884291	1E-24	6	25884291	69	SLC17A2	https://genetics.opentargets.org/study/GCST011956
rs10946940-<b>A</b>	8 x 10-9		0.35	1.45	'-	[1.37-1.54]	CD83P1, RNU6-471P	Systemic lupus erythematosus	systemic lupus erythematosus	'-	GCST002463	24871463	Armstrong DL	6:27592808	8E-9	6	27592808	70
rs77285596-<b>T</b>	2 x 10-19		0.917	1.362	'-	[1.3-1.43]	ZSCAN23	Systemic lupus erythematosus	systemic lupus erythematosus	'-	GCST011956	33272962	Yin X	6:28442366	2E-19	6	28442366	71
rs111508444-<b>A</b>	2 x 10-19		0.945	1.522	'-	[1.43-1.61]	GABBR1, SUMO2P1	Systemic lupus erythematosus	systemic lupus erythematosus	'-	GCST011956	33272962	Yin X	6:29635735	2E-19	6	29635735	72
rs534723171-<b>T</b>	2 x 10-30	(conditional)	0.061	2.735	'-	[2.56-2.91]	HLA-A	Systemic lupus erythematosus	systemic lupus erythematosus	'-	GCST011956	33272962	Yin X	6:29942046	2E-30	6	29942046	73
rs1264585-<b>A</b>	1 x 10-13	(conditional)	0.233	1.206	'-	[1.16-1.25]	HCG17, HCG18	Systemic lupus erythematosus	systemic lupus erythematosus	'-	GCST011956	33272962	Yin X	6:30317873	1E-13	6	30317873	74
rs1270942-<b>C</b>	2 x 10-165		'-	2.28	'-	[2.15–2.42]	CFB	Systemic lupus erythematosus	systemic lupus erythematosus	'-	GCST003155	26502338	Bentham J	6:31951083	2E-165	6	31951083	75	LST1, TNXB	https://genetics.opentargets.org/study/GCST011956
rs6457796-<b>T</b>	3 x 10-22		0.864	0.808	'-	[0.76-0.85]	UHRF1BP1	Systemic lupus erythematosus	systemic lupus erythematosus	'-	GCST011956	33272962	Yin X	6:34860776	3E-22	6	34860776	76	HLA-DRA, HLA-DPA1, C4A, C4B	https://genetics.opentargets.org/study/GCST011956
rs34868004-<b>CA</b>	4 x 10-9		0.225	1.104	'-	[1.07-1.14]	CPNE5	Systemic lupus erythematosus	systemic lupus erythematosus	'-	GCST011956	33272962	Yin X	6:36747255	4E-9	6	36747255	77	CPNE5	https://genetics.opentargets.org/study/GCST011956
rs3857496-<b>T</b>	8 x 10-9		0.814	1.116	'-	[1.08-1.15]	BACH2	Systemic lupus erythematosus	systemic lupus erythematosus	'-	GCST011956	33272962	Yin X	6:90009445	8E-9	6	90009445	78
rs597325-<b>G</b>	4 x 10-12		0.615	1.1236	'-	[1.09-1.16]	BACH2	Systemic lupus erythematosus	systemic lupus erythematosus	'-	GCST003622	27399966	Morris DL	6:90292775	4E-12	6	90292775	79	BACH2	https://genetics.opentargets.org/study/GCST011956
rs548234-<b>T</b>	6 x 10-39		0.705	0.819	'-	[0.79-0.85]	ATG5	Systemic lupus erythematosus	systemic lupus erythematosus	'-	GCST011956	33272962	Yin X	6:106120159	6E-39	6	106120159	80	ATG5	https://genetics.opentargets.org/study/GCST005752
rs9488914-<b>T</b>	1 x 10-8		0.92	0.862	'-	[0.81-0.91]	DSE	Systemic lupus erythematosus	systemic lupus erythematosus	'-	GCST011956	33272962	Yin X	6:116369686	1E-8	6	116369686	81	DSE	https://genetics.opentargets.org/study/GCST011956
rs9494894-<b>T</b>	3 x 10-84		0.941	0.586	'-	[0.53-0.64]	LINC02528, TNFAIP3	Systemic lupus erythematosus	systemic lupus erythematosus	'-	GCST011956	33272962	Yin X	6:137907383	3E-84	6	137907383	82	TNFAIP3, OLIG3	https://genetics.opentargets.org/study/GCST011956
rs9322454-<b>A</b>	2 x 10-8		0.659	1.09	'-	[1.06-1.12]	IPCEF1	Systemic lupus erythematosus	systemic lupus erythematosus	'-	GCST011956	33272962	Yin X	6:154249517	2E-8	6	154249517	83	IPCEF1	https://genetics.opentargets.org/study/GCST011956
rs702814-<b>?</b>	2 x 10-11		NR	1.15	'-	[1.10-1.20]	JAZF1	Systemic lupus erythematosus	systemic lupus erythematosus	'-	GCST005752	28714469	Langefeld CD	7:28133113	2E-11	7	28133113	84	JAZF1	https://genetics.opentargets.org/study/GCST005752
rs62447171-<b>A</b>	9 x 10-60		0.292	0.767	'-	[0.74-0.8]	SPATA48, IKZF1	Systemic lupus erythematosus	systemic lupus erythematosus	'-	GCST011956	33272962	Yin X	7:50270294	9E-60	7	50270294	85	IKZF1	https://genetics.opentargets.org/study/GCST011956
rs10716716-<b>G</b>	8 x 10-10		0.159	1.151	'-	[1.11-1.2]	EIF4H	Systemic lupus erythematosus	systemic lupus erythematosus	'-	GCST011956	33272962	Yin X	7:74193613	8E-10	7	74193613	86
rs117026326-<b>T</b>	2 x 10-298		0.175	2.137	'-	[2.1-2.18]	GTF2I	Systemic lupus erythematosus	systemic lupus erythematosus	'-	GCST011956	33272962	Yin X	7:74711703	2E-298	7	74711703	87	GTF2I, NCF1	https://genetics.opentargets.org/study/GCST011956
rs77009341-<b>C</b>	6 x 10-62		0.037	2.089	'-	[2-2.18]	HIP1	Systemic lupus erythematosus	systemic lupus erythematosus	'-	GCST011956	33272962	Yin X	7:75559377	6E-62	7	75559377	88
rs10488631-<b>C</b>	9 x 10-110		'-	1.92	'-	[1.81–2.03]	IRF5, TNPO3	Systemic lupus erythematosus	systemic lupus erythematosus	'-	GCST003155	26502338	Bentham J	7:128954129	9E-110	7	128954129	89	IRF5	https://genetics.opentargets.org/study/GCST011956
rs2980512-<b>?</b>	4 x 10-10		NR	1.15	'-	[1.10-1.20]	PRAG1, FAM86B3P	Systemic lupus erythematosus	systemic lupus erythematosus	'-	GCST007400	28714469	Langefeld CD	8:8283379	4E-10	8	8283379	90	BLK	https://genetics.opentargets.org/study/GCST011956
rs7819602-<b>?</b>	1 x 10-9		NR	1.15	'-	[1.10-1.20]	PINX1, XKR6	Systemic lupus erythematosus	systemic lupus erythematosus	'-	GCST007400	28714469	Langefeld CD	8:10869332	1E-9	8	10869332	91
rs2736332-<b>C</b>	2 x 10-70		0.734	1.36	'-	[1.33-1.39]	FAM167A, BLK	Systemic lupus erythematosus	systemic lupus erythematosus	'-	GCST011956	33272962	Yin X	8:11482456	2E-70	8	11482456	92
rs117627999-<b>T</b>	2 x 10-8		0.083	0.827	'-	[0.76-0.89]	IKBKB-DT	Systemic lupus erythematosus	systemic lupus erythematosus	'-	GCST011956	33272962	Yin X	8:42246722	2E-8	8	42246722	93	IKBKB	https://genetics.opentargets.org/study/GCST011956
rs2953898-<b>?</b>	4 x 10-8		NR	1.19048	'-	[1.11-1.27]	RPS20	Systemic lupus erythematosus	systemic lupus erythematosus	'-	GCST005752	28714469	Langefeld CD	8:56068244	4E-8	8	56068244	94
rs11347613-<b>G</b>	2 x 10-12		0.368	0.888	'-	[0.85-0.92]	NCOA2	Systemic lupus erythematosus	systemic lupus erythematosus	'-	GCST011956	33272962	Yin X	8:70397462	2E-12	8	70397462	95	NCOA2	https://genetics.opentargets.org/study/GCST90011866
rs10111413-<b>A</b>	3 x 10-9		0.415	0.918	'-	[0.89-0.95]	MSC-AS1	Systemic lupus erythematosus	systemic lupus erythematosus	'-	GCST011956	33272962	Yin X	8:71979513	3E-9	8	71979513	96	TRPA1	https://genetics.opentargets.org/study/GCST011956
rs4739134-<b>?</b>	3 x 10-8		NR	1.12	'-	[1.07-1.17]	ZC2HC1A, PKIA	Systemic lupus erythematosus	systemic lupus erythematosus	'-	GCST005752	28714469	Langefeld CD	8:78643913	3E-8	8	78643913	97	ZC2HC1A, IL7	https://genetics.opentargets.org/study/GCST005752
rs2445610-<b>G</b>	5 x 10-8		NR	0.886	'-	[0.84-0.93]	CASC19, PCAT1	Systemic lupus erythematosus	systemic lupus erythematosus	'-	GCST90011866	33536424	Wang YF	8:127184843	5E-8	8	127184843	98	POU5F1B	https://genetics.opentargets.org/study/GCST90011866
rs16902895-<b>A</b>	1 x 10-13		0.678	1.122	'-	[1.09-1.15]	LINC00824	Systemic lupus erythematosus	systemic lupus erythematosus	'-	GCST011956	33272962	Yin X	8:128413347	1E-13	8	128413347	99
rs1887428-<b>G</b>	2 x 10-17		0.373	1.16	'-	[1.12-1.20]	JAK2	Systemic lupus erythematosus	systemic lupus erythematosus	'-	GCST003622	27399966	Morris DL	9:4984530	2E-17	9	4984530	100	JAK2	https://genetics.opentargets.org/study/GCST011956
rs7858766-<b>T</b>	2 x 10-15		0.538	1.139	'-	[1.11-1.17]	IFNA14, IFNA22P	Systemic lupus erythematosus	systemic lupus erythematosus	'-	GCST011956	33272962	Yin X	9:21267088	2E-15	9	21267088	101
rs11788118-<b>?</b>	2 x 10-8		NR	1.13636	'-	[1.09-1.19]	STX17-AS1	Systemic lupus erythematosus	systemic lupus erythematosus	'-	GCST005752	28714469	Langefeld CD	9:99575049	2E-8	9	99575049	102	NR4A3	https://genetics.opentargets.org/study/GCST011096
rs77448389-<b>A</b>	7 x 10-10		0.913	0.855	'-	[0.81-0.9]	ANKRD16	Systemic lupus erythematosus	systemic lupus erythematosus	'-	GCST011956	33272962	Yin X	10:5868783	7E-10	10	5868783	103
rs7097397-<b>A</b>	2 x 10-40		0.651	0.81	'-	[0.78-0.84]	WDFY4	Systemic lupus erythematosus	systemic lupus erythematosus	'-	GCST011956	33272962	Yin X	10:48817351	2E-40	10	48817351	104	WDFY4,LRRC18	https://genetics.opentargets.org/study/GCST011956
rs7902146-<b>T</b>	3 x 10-12		0.691	0.9	'-	[0.87-0.93]	ARID5B	Systemic lupus erythematosus	systemic lupus erythematosus	'-	GCST011956	33272962	Yin X	10:62041271	3E-12	10	62041271	105	ARID5B	https://genetics.opentargets.org/study/GCST011956
rs10995254-<b>T</b>	4 x 10-8		0.707	1.092	'-	[1.06-1.12]	ALDH7A1P4	Systemic lupus erythematosus	systemic lupus erythematosus	'-	GCST011956	33272962	Yin X	10:62642076	4E-8	10	62642076	106
rs10823829-<b>T</b>	1 x 10-9		0.718	0.91	'-	[0.88-0.94]	CDH23	Systemic lupus erythematosus	systemic lupus erythematosus	'-	GCST011956	33272962	Yin X	10:71706952	1E-9	10	71706952	107	C10orf105	https://genetics.opentargets.org/study/GCST011956
rs4917385-<b>?</b>	1 x 10-8		0.648	1.38889	'-	[1.25-1.54]	NT5C2	Systemic lupus erythematosus	systemic lupus erythematosus	'-	GCST003252	26606652	Alarcón-Riquelme ME	10:103243964	1E-8	10	103243964	108
rs111447985-<b>A</b>	2 x 10-8		0.073	1.172	'-	[1.12-1.23]	STN1	Systemic lupus erythematosus	systemic lupus erythematosus	'-	GCST011956	33272962	Yin X	10:103918153	2E-8	10	103918153	109
rs58164562-<b>T</b>	3 x 10-12		0.748	0.892	'-	[0.86-0.92]	BBIP1	Systemic lupus erythematosus	systemic lupus erythematosus	'-	GCST011956	33272962	Yin X	10:110904356	3E-12	10	110904356	110	SHOC2	https://genetics.opentargets.org/study/GCST011956
rs1131665-<b>?</b>	9 x 10-21		NR	1.19048	'-	[1.15-1.23]	IRF7	Systemic lupus erythematosus	systemic lupus erythematosus	'-	GCST005752	28714469	Langefeld CD	11:613208	9E-21	11	613208	111	IRF7, CDHR5	https://genetics.opentargets.org/study/GCST005752
rs3750996-<b>A</b>	2 x 10-12		0.834	1.167	'-	[1.12-1.21]	STIM1	Systemic lupus erythematosus	systemic lupus erythematosus	'-	GCST011956	33272962	Yin X	11:4091970	2E-12	11	4091970	112
rs77885959-<b>T</b>	3 x 10-17		0.978	1.694	'-	[1.57-1.82]	GTF2H1	Systemic lupus erythematosus	systemic lupus erythematosus	'-	GCST011956	33272962	Yin X	11:18340835	3E-17	11	18340835	113
rs2732549-<b>T</b>	1 x 10-23		'-	1.24	'-	[1.19–1.29]	CD44, PDHX	Systemic lupus erythematosus	systemic lupus erythematosus	'-	GCST003155	26502338	Bentham J	11:35066852	1E-23	11	35066852	114	CD44	https://genetics.opentargets.org/study/GCST011956
rs10896045-<b>A</b>	7 x 10-26		0.551	1.168	'-	[1.14-1.2]	OVOL1	Systemic lupus erythematosus	systemic lupus erythematosus	'-	GCST011956	33272962	Yin X	11:65788053	7E-26	11	65788053	115	RELA, RNASEH2C, OVOL1	https://genetics.opentargets.org/study/GCST011956
rs4930642-<b>A</b>	6 x 10-13		0.252	1.145	'-	[1.11-1.18]	TPCN2, MRGPRF-AS1	Systemic lupus erythematosus	systemic lupus erythematosus	'-	GCST011956	33272962	Yin X	11:69048902	6E-13	11	69048902	116	TPCN2	https://genetics.opentargets.org/study/GCST011956
rs3794060-<b>C</b>	1 x 10-20		'-	1.23	'-	[1.18–1.29]	NADSYN1	Systemic lupus erythematosus	systemic lupus erythematosus	'-	GCST003155	26502338	Bentham J	11:71476633	1E-20	11	71476633	117
rs77971648-<b>T</b>	3 x 10-23		0.909	1.291	'-	[1.24-1.34]	FCHSD2	Systemic lupus erythematosus	systemic lupus erythematosus	'-	GCST011956	33272962	Yin X	11:72929435	3E-23	11	72929435	118
rs480958-<b>A</b>	3 x 10-19		0.624	0.871	'-	[0.84-0.9]	RNU6-376P, DDX6	Systemic lupus erythematosus	systemic lupus erythematosus	'-	GCST011956	33272962	Yin X	11:118707281	3E-19	11	118707281	119
rs11501246-<b>A</b>	2 x 10-58		0.623	0.791	'-	[0.76-0.82]	ETS1	Systemic lupus erythematosus	systemic lupus erythematosus	'-	GCST011956	33272962	Yin X	11:128444529	2E-58	11	128444529	120	ETS1	https://genetics.opentargets.org/study/GCST011956
rs2540119-<b>T</b>	4 x 10-8		0.544	1.086	'-	[1.06-1.12]	HSPA8P5	Systemic lupus erythematosus	systemic lupus erythematosus	'-	GCST011956	33272962	Yin X	12:4031710	4E-8	12	4031710	121
rs4251697-<b>A</b>	1 x 10-43		0.097	0.637	'-	[0.57-0.7]	CDKN1B	Systemic lupus erythematosus	systemic lupus erythematosus	'-	GCST011956	33272962	Yin X	12:12721528	1E-43	12	12721528	122	CREBL2
rs4622329-<b>A</b>	4 x 10-15		0.561	1.119	'-	[1.09-1.15]	DRAM1	Systemic lupus erythematosus	systemic lupus erythematosus	'-	GCST011956	33272962	Yin X	12:101928157	4E-15	12	101928157	123	DRAM1	https://genetics.opentargets.org/study/GCST011956
rs6539078-<b>T</b>	9 x 10-14		0.591	0.894	'-	[0.86-0.92]	LINC02401, C12orf42	Systemic lupus erythematosus	systemic lupus erythematosus	'-	GCST011956	33272962	Yin X	12:103522302	9E-14	12	103522302	124	C12orf42	https://genetics.opentargets.org/study/GCST011956
rs77465633-<b>A</b>	7 x 10-18		0.068	1.34	'-	[1.27-1.41]	ATXN2	Systemic lupus erythematosus	systemic lupus erythematosus	'-	GCST011956	33272962	Yin X	12:111495741	7E-18	12	111495741	125
rs1131476-<b>A</b>	1 x 10-9		0.756	1.11	'-	[1.08-1.14]	OAS1	Systemic lupus erythematosus	systemic lupus erythematosus	'-	GCST011956	33272962	Yin X	12:112919404	1E-9	12	112919404	126	OAS1	https://genetics.opentargets.org/study/GCST011956
rs35743748-<b>CT</b>	2 x 10-9		0.444	1.101	'-	[1.07-1.13]	SPPL3	Systemic lupus erythematosus	systemic lupus erythematosus	'-	GCST011956	33272962	Yin X	12:120790827	2E-9	12	120790827	127	CABP1	https://genetics.opentargets.org/study/GCST011096
rs11059928-<b>A</b>	2 x 10-30		0.786	0.823	'-	[0.79-0.86]	SLC15A4	Systemic lupus erythematosus	systemic lupus erythematosus	'-	GCST011956	33272962	Yin X	12:128811558	2E-30	12	128811558	128	SLC15A4	https://genetics.opentargets.org/study/GCST011956
rs200521476-<b>G</b>	6 x 10-9		0.812	0.875	'-	[0.83-0.92]	FBRSL1	Systemic lupus erythematosus	systemic lupus erythematosus	'-	GCST011956	33272962	Yin X	12:132463597	6E-9	12	132463597	129
rs57141708-<b>A</b>	7 x 10-22		0.224	1.183	'-	[1.15-1.22]	ELF1	Systemic lupus erythematosus	systemic lupus erythematosus	'-	GCST011956	33272962	Yin X	13:41001255	7E-22	13	41001255	130	ELF1	https://genetics.opentargets.org/study/GCST011956
rs76725306-<b>A</b>	4 x 10-8		NR	1.16	'-	[1.11-1.21]	RCBTB1, ARL11	Systemic lupus erythematosus	systemic lupus erythematosus	'-	GCST011096	33536424	Wang YF	13:49603317	4E-8	13	49603317	131
rs1885889-<b>G</b>	2 x 10-13		NR	0.87	'-	[0.83-0.91]	CCR12P, TM9SF2	Systemic lupus erythematosus	systemic lupus erythematosus	'-	GCST011096	33536424	Wang YF	13:99439046	2E-13	13	99439046	132
rs4902562-<b>A</b>	6 x 10-10		'-	1.14	'-	[1.09–1.19]	RAD51B	Systemic lupus erythematosus	systemic lupus erythematosus	'-	GCST003155	26502338	Bentham J	14:68264741	6E-10	14	68264741	133	RAD51B	https://genetics.opentargets.org/study/GCST005752
rs11845506-<b>?</b>	5 x 10-10	(Hispanic)	NR	5	'-	[3.03-8.33]	GALC	Systemic lupus erythematosus	systemic lupus erythematosus	'-	GCST005752	28714469	Langefeld CD	14:87916691	5E-10	14	87916691	134	GALC	https://genetics.opentargets.org/study/GCST005752_4
rs12148050-<b>G</b>	3 x 10-8		NR	0.91	'-	[0.87-0.95]	TRAF3	Systemic lupus erythematosus	systemic lupus erythematosus	'-	GCST011096	33536424	Wang YF	14:102797451	3E-8	14	102797451	135	TRAF3	https://genetics.opentargets.org/study/GCST011096
rs2819426-<b>C</b>	3 x 10-30		0.331	0.824	'-	[0.79-0.86]	AHNAK2	Systemic lupus erythematosus	systemic lupus erythematosus	'-	GCST011956	33272962	Yin X	14:104945922	3E-30	14	104945922	136	AHNAK2, PLD4	https://genetics.opentargets.org/study/GCST011956
rs11073328-<b>T</b>	1 x 10-14		0.098	1.935	'-	[1.771-2.11]	FAM98B	Systemic lupus erythematosus	systemic lupus erythematosus	'-	GCST002463	24871463	Armstrong DL	15:38472642	1E-14	15	38472642	137	RASGRP1, FAM98B	https://genetics.opentargets.org/study/GCST011956
rs2289583-<b>A</b>	6 x 10-15		'-	1.19	'-	[1.14–1.24]	SCAMP5	Systemic lupus erythematosus	systemic lupus erythematosus	'-	GCST003155	26502338	Bentham J	15:75018695	6E-15	15	75018695	138
rs869310-<b>G</b>	2 x 10-8		NR	0.88	'-	[0.83-0.93]	HMG20A, LINGO1	Systemic lupus erythematosus	systemic lupus erythematosus	'-	GCST011096	33536424	Wang YF	15:77537964	2E-8	15	77537964	139
rs8023715-<b>A</b>	1 x 10-8		0.075	1.812	'-	[1.638-2.00]	'-	Systemic lupus erythematosus	systemic lupus erythematosus	'-	GCST002463	24871463	Armstrong DL	15:97064451	1E-8	15	97064451	140
rs35985016-<b>A</b>	2 x 10-8		0.93	0.843	'-	[0.78-0.9]	LRRK1	Systemic lupus erythematosus	systemic lupus erythematosus	'-	GCST011956	33272962	Yin X	15:100988807	2E-8	15	100988807	141
rs34361002-<b>T</b>	1 x 10-17		0.624	1.14	'-	[1.11-1.17]	CLEC16A	Systemic lupus erythematosus	systemic lupus erythematosus	'-	GCST011956	33272962	Yin X	16:11096178	1E-17	16	11096178	142	CLEC16A	https://genetics.opentargets.org/study/GCST005752
rs79401250-<b>T</b>	1 x 10-12		0.819	1.172	'-	[1.13-1.22]	PRKCB	Systemic lupus erythematosus	systemic lupus erythematosus	'-	GCST011956	33272962	Yin X	16:23860136	1E-12	16	23860136	143	PRKCB	https://genetics.opentargets.org/study/GCST011956
rs534645300-<b>A</b>	3 x 10-9		0.93	0.814	'-	[0.75-0.88]	Metazoa_SRP, ZNF629	Systemic lupus erythematosus	systemic lupus erythematosus	'-	GCST011956	33272962	Yin X	16:30802134	3E-9	16	30802134	144
rs34572943-<b>?</b>	9 x 10-85		NR	1.68	'-	[1.59-1.78]	ITGAM	Systemic lupus erythematosus	systemic lupus erythematosus	'-	GCST005752	28714469	Langefeld CD	16:31261032	9E-85	16	31261032	145	ITGAM	https://genetics.opentargets.org/study/GCST005752
rs11288784-<b>G</b>	2 x 10-10		0.365	0.902	'-	[0.87-0.93]	Metazoa_SRP, ACTG1P16	Systemic lupus erythematosus	systemic lupus erythematosus	'-	GCST011956	33272962	Yin X	16:50055297	2E-10	16	50055297	146
rs669763-<b>C</b>	3 x 10-15		0.521	1.123	'-	[1.09-1.15]	CCL22, RPL23AP91	Systemic lupus erythematosus	systemic lupus erythematosus	'-	GCST011956	33272962	Yin X	16:57356566	3E-15	16	57356566	147
rs1749792-<b>?</b>	4 x 10-11		NR	1.14	'-	[1.10-1.19]	ZFP90, RNU4-36P	Systemic lupus erythematosus	systemic lupus erythematosus	'-	GCST005752	28714469	Langefeld CD	16:68535537	4E-11	16	68535537	148	ZFP90	https://genetics.opentargets.org/study/GCST011956
rs11376510-<b>G</b>	2 x 10-10		0.737	0.898	'-	[0.86-0.93]	LINC01229	Systemic lupus erythematosus	systemic lupus erythematosus	'-	GCST011956	33272962	Yin X	16:79711776	2E-10	16	79711776	149
rs11117432-<b>A</b>	1 x 10-32		0.088	0.728	'-	[0.68-0.78]	LINC01082, LINC02132	Systemic lupus erythematosus	systemic lupus erythematosus	'-	GCST011956	33272962	Yin X	16:85985665	1E-32	16	85985665	150	IRF8	https://genetics.opentargets.org/study/GCST011956
rs2286672-<b>T</b>	3 x 10-9		'-	1.25	'-	[1.16–1.35]	PLD2	Systemic lupus erythematosus	systemic lupus erythematosus	'-	GCST003155	26502338	Bentham J	17:4809322	3E-9	17	4809322	151
rs61759532-<b>T</b>	3 x 10-11		0.076	1.235	'-	[1.17-1.3]	ACAP1	Systemic lupus erythematosus	systemic lupus erythematosus	'-	GCST011956	33272962	Yin X	17:7337072	3E-11	17	7337072	152	ACAP1	https://genetics.opentargets.org/study/GCST011956
rs35966917-<b>A</b>	5 x 10-9		0.423	0.914	'-	[0.88-0.94]	TNFRSF13B	Systemic lupus erythematosus	systemic lupus erythematosus	'-	GCST011956	33272962	Yin X	17:16936587	5E-9	17	16936587	153
rs4252665-<b>?</b>	2 x 10-12		NR	1.46	'-	[1.26-1.70]	MIEN1, ERBB2	Systemic lupus erythematosus	systemic lupus erythematosus	'-	GCST005752	28714469	Langefeld CD	17:39729130	2E-12	17	39729130	154	IKZF3	https://genetics.opentargets.org/study/GCST003156
rs114038709-<b>T</b>	4 x 10-8		NR	1.16	'-	[1.11-1.22]	RNA5SP443, ARHGAP27	Systemic lupus erythematosus	systemic lupus erythematosus	'-	GCST005831	29848360	Julià A	17:45379362	4E-8	17	45379362	155
rs2671655-<b>T</b>	5 x 10-8		0.651	1.087	'-	[1.06-1.12]	PHB, ZNF652	Systemic lupus erythematosus	systemic lupus erythematosus	'-	GCST011956	33272962	Yin X	17:49390658	5E-8	17	49390658	156
rs8072449-<b>?</b>	1 x 10-11		NR	1.19048	'-	[1.12-1.25]	GRB2, SLC25A19	Systemic lupus erythematosus	systemic lupus erythematosus	'-	GCST005752	28714469	Langefeld CD	17:75316103	1E-11	17	75316103	157
rs113417153-<b>T</b>	2 x 10-8		0.193	0.893	'-	[0.85-0.93]	PGS1, SOCS3-DT	Systemic lupus erythematosus	systemic lupus erythematosus	'-	GCST011956	33272962	Yin X	17:78377098	2E-8	17	78377098	158	PGS1	https://genetics.opentargets.org/study/GCST011956
rs1788097-<b>T</b>	6 x 10-10		0.392	1.096	'-	[1.07-1.13]	CD226	Systemic lupus erythematosus	systemic lupus erythematosus	'-	GCST011956	33272962	Yin X	18:69876452	6E-10	18	69876452	159	CD226	https://genetics.opentargets.org/study/GCST011956
rs118075465-<b>A</b>	1 x 10-10		0.147	1.14	'-	[1.1-1.18]	CTDP1, NFATC1	Systemic lupus erythematosus	systemic lupus erythematosus	'-	GCST011956	33272962	Yin X	18:79626912	1E-10	18	79626912	160	CTDP1	https://genetics.opentargets.org/study/GCST011956
rs10414086-<b>T</b>	3 x 10-14		0.374	0.885	'-	[0.85-0.92]	ARID3A	Systemic lupus erythematosus	systemic lupus erythematosus	'-	GCST011956	33272962	Yin X	19:937136	3E-14	19	937136	161	ARID3A	https://genetics.opentargets.org/study/GCST011956
rs4807205-<b>G</b>	8 x 10-9		NR	1.12	'-	[1.08-1.16]	DOT1L	Systemic lupus erythematosus	systemic lupus erythematosus	'-	GCST011493	33493351	Song Q	19:2167879	8E-9	19	2167879	162
rs11085192-<b>T</b>	1 x 10-10		0.927	0.84	'-	[0.79-0.89]	C3	Systemic lupus erythematosus	systemic lupus erythematosus	'-	GCST011956	33272962	Yin X	19:6689054	1E-10	19	6689054	163	C3	https://genetics.opentargets.org/study/GCST011956
rs34536443-<b>?</b>	2 x 10-25		NR	2.12766	'-	[1.75-2.63]	TYK2	Systemic lupus erythematosus	systemic lupus erythematosus	'-	GCST005752	28714469	Langefeld CD	19:10352442	2E-25	19	10352442	164	TYK2	https://genetics.opentargets.org/study/GCST005752
rs2362475-<b>A</b>	2 x 10-9		0.467	0.85	'-	[0.8-0.9]	KLF2, EPS15L1	Systemic lupus erythematosus	systemic lupus erythematosus	'-	GCST011491	33493351	Song Q	19:16329024	2E-9	19	16329024	165
rs11673604-<b>T</b>	4 x 10-12		0.759	1.144	'-	[1.11-1.18]	SSBP4	Systemic lupus erythematosus	systemic lupus erythematosus	'-	GCST011956	33272962	Yin X	19:18430178	4E-12	19	18430178	166	IQCN	https://genetics.opentargets.org/study/GCST011096
rs12461589-<b>T</b>	5 x 10-10		0.248	0.898	'-	[0.86-0.93]	PDCD5	Systemic lupus erythematosus	systemic lupus erythematosus	'-	GCST011956	33272962	Yin X	19:32581862	5E-10	19	32581862	167	ANKRD27	https://genetics.opentargets.org/study/GCST90011866
rs8108669-<b>T</b>	5 x 10-12		0.299	0.893	'-	[0.86-0.92]	TEAD2, CD37	Systemic lupus erythematosus	systemic lupus erythematosus	'-	GCST011956	33272962	Yin X	19:49342638	5E-12	19	49342638	168
rs4801882-<b>A</b>	2 x 10-18		0.532	0.882	'-	[0.85-0.91]	SIGLEC5	Systemic lupus erythematosus	systemic lupus erythematosus	'-	GCST011956	33272962	Yin X	19:51623800	2E-18	19	51623800	169	SIGLEC5, SIGLEC5	https://genetics.opentargets.org/study/GCST011956
rs56154925-<b>?</b>	2 x 10-8		NR	1.13636	'-	[1.09-1.19]	PTPRH, TMEM86B	Systemic lupus erythematosus	systemic lupus erythematosus	'-	GCST005752	28714469	Langefeld CD	19:55226430	2E-8	19	55226430	170	TMEM86B	https://genetics.opentargets.org/study/GCST005752
rs6074813-<b>T</b>	3 x 10-8		NR	1.12	'-	[1.08-1.16]	SIRPB1, SIRPD	Systemic lupus erythematosus	systemic lupus erythematosus	'-	GCST011096	33536424	Wang YF	20:1561106	3E-8	20	1561106	171	SIRPD	https://genetics.opentargets.org/study/GCST011096
rs4810485-<b>?</b>	1 x 10-8		NR	1.43	'-	[1.17-1.76]	CD40	Systemic lupus erythematosus	systemic lupus erythematosus	'-	GCST005752	28714469	Langefeld CD	20:46119308	1E-8	20	46119308	172	CD40	https://genetics.opentargets.org/study/GCST005752
rs11697848-<b>?</b>	1 x 10-11		0.051	2.115	'-	[1.887-2.37]	KRT18P4, RNU6-147P	Systemic lupus erythematosus	systemic lupus erythematosus	'-	GCST002463	24871463	Armstrong DL	20:49958778	1E-11	20	49958778	173
rs4819670-<b>T</b>	6 x 10-11		0.21	1.151	'-	[1.11-1.19]	USP18	Systemic lupus erythematosus	systemic lupus erythematosus	'-	GCST011956	33272962	Yin X	22:18166589	6E-11	22	18166589	174	USP18	https://genetics.opentargets.org/study/GCST011956
rs7444-<b>C</b>	2 x 10-22		'-	1.27	'-	[1.21–1.33]	UBE2L3	Systemic lupus erythematosus	systemic lupus erythematosus	'-	GCST003155	26502338	Bentham J	22:21622645	2E-22	22	21622645	175
rs9611155-<b>T</b>	8 x 10-9		0.761	1.137	'-	[1.09-1.18]	RPL3, SYNGR1	Systemic lupus erythematosus	systemic lupus erythematosus	'-	GCST011956	33272962	Yin X	22:39343182	8E-9	22	39343182	176	SYNGR1	https://genetics.opentargets.org/study/GCST011956
rs137956-<b>?</b>	5 x 10-8		NR	1.13636	'-	[1.09-1.19]	GRAP2, ENTHD1	Systemic lupus erythematosus	systemic lupus erythematosus	'-	GCST005752	28714469	Langefeld CD	22:39897459	5E-8	22	39897459	177	GRAP2	https://genetics.opentargets.org/study/GCST005752
rs6641111-<b>C</b>	3 x 10-25		0.694	1.191	'-	[1.16-1.22]	PRPS2	Systemic lupus erythematosus	systemic lupus erythematosus	'-	GCST011956	33272962	Yin X	X:12821671	3E-25	X	12821671	178
rs887369-<b>C</b>	5 x 10-10		'-	1.15	'-	[1.10–1.21]	TASL	Systemic lupus erythematosus	systemic lupus erythematosus	'-	GCST003155	26502338	Bentham J	X:30559729	5E-10	X	30559729	179
rs5914012-<b>T</b>	7 x 10-9		0.353	1.104	'-	[1.07-1.14]	SPIN3	Systemic lupus erythematosus	systemic lupus erythematosus	'-	GCST011956	33272962	Yin X	X:56882269	7E-9	X	56882269	180
rs1059702-<b>A</b>	6 x 10-54		0.783	1.356	'-	[1.32-1.4]	IRAK1	Systemic lupus erythematosus	systemic lupus erythematosus	'-	GCST011956	33272962	Yin X	X:154018741	6E-54	X	154018741	181
rs5945199-<b>A</b>	3 x 10-12		0.104	0.778	'-	[0.71-0.85]	G6PD, FAM3A	Systemic lupus erythematosus	systemic lupus erythematosus	'-	GCST011956	33272962	Yin X	X:154521643	3E-12	X	154521643	182

## Sheet: Supplementary Table 2B 118 T1D
Variant and risk allele	P-value	P-value annotation	RAF	OR	Beta	CI	Mapped gene	Reported trait	Trait(s)	Background trait(s)	Study accession	PubMed ID	First Author	Location	P	Chr	Position (hg38)	Region (values)	Putative Causal Gene	OpenTargets
rs10751776-<b>C</b>	3 x 10-8		0.509915	'-	0.07814535 unit increase	[0.051-0.106]	MIR4425, RUNX3	Type 1 diabetes	type 1 diabetes mellitus	'-	GCST90014023	34012112	Chiou J	1:24970252	3E-8	1	24970252	1
rs574384-<b>A</b>	2 x 10-8		0.894668	'-	0.13360222 unit decrease	[0.087-0.18]	PSMB2	Type 1 diabetes	type 1 diabetes mellitus	'-	GCST90014023	34012112	Chiou J	1:35622060	2E-8	1	35622060	2
rs12742756-<b>G</b>	4 x 10-8		0.428204	'-	0.08310696 unit decrease	[0.054-0.113]	INPP5B	Type 1 diabetes	type 1 diabetes mellitus	'-	GCST90014023	34012112	Chiou J	1:37881745	4E-8	1	37881745	3
rs2269247-<b>T</b>	1 x 10-10		0.18	1.17	'-	[1.12-1.23]	ITGB3BP	Type 1 diabetes	type 1 diabetes mellitus	'-	GCST010681	32005708	Forgetta V	1:63641613	1E-10	1	63641613	4	PGM1	https://genetics.opentargets.org/study/GCST010681
rs34090353-<b>C</b>	1 x 10-8		0.361	1.078	'-	'-	RPAP2	Type 1 diabetes	type 1 diabetes mellitus	'-	GCST90013445	34127860	Robertson CC	1:92358141	1E-8	1	92358141	5
rs6679677-<b>A</b>	1 x 10-40		NR	'-	'-	'-	RSBN1, PHTF1	Type 1 diabetes	type 1 diabetes mellitus	'-	GCST000258	18978792	Cooper JD	1:113761186	1E-40	1	113761186	6	PTPN22	https://genetics.opentargets.org/study/GCST90000529
rs2641348-<b>G</b>	2 x 10-8		0.107	1.113	'-	'-	ADAM30	Type 1 diabetes	type 1 diabetes mellitus	'-	GCST90013445	34127860	Robertson CC	1:119895261	2E-8	1	119895261	7
rs2229238-<b>C</b>	1 x 10-12		0.813	0.896	'-	'-	IL6R	Type 1 diabetes	type 1 diabetes mellitus	'-	GCST90013445	34127860	Robertson CC	1:154465420	1E-12	1	154465420	8
rs857786-<b>T</b>	6 x 10-9		NR	1.322	'-	[1.203-1.452]	OR10AA1P, MNDA	Type 1 diabetes with low genetic risk score	type 1 diabetes mellitus	'-	GCST90000181	34302048	Qu HQ	1:158815304	6E-9	1	158815304	9
rs78037977-<b>G</b>	2 x 10-9		0.124	0.884	'-	'-	SLC25A38P1, FASLG	Type 1 diabetes	type 1 diabetes mellitus	'-	GCST90013445	34127860	Robertson CC	1:172746562	2E-9	1	172746562	10	FASLG	https://genetics.opentargets.org/study/GCST90000529
1_183677768_A_G	6.747e-09		NR	0.690251	'-	(0.61, 0.78)	APOBEC4	Type 1 diabetes	type 1 diabetes mellitus	'-	GCST010681	32005708	Forgetta V	1:183677768	6.747e-09	1	183677768	11	RGL1	https://genetics.opentargets.org/study/GCST010681
rs2816313-<b>A</b>	5 x 10-9		0.719	1.09	'-	'-	RGS1	Type 1 diabetes	type 1 diabetes mellitus	'-	GCST90013445	34127860	Robertson CC	1:192570207	5E-9	1	192570207	12	RGS1	https://genetics.opentargets.org/study/GCST90013445
rs570794153-<b>GA</b>	4 x 10-11		0.139675	'-	0.14543974 unit decrease	[0.1-0.19]	ATP6V1G3, PTPRC	Type 1 diabetes	type 1 diabetes mellitus	'-	GCST90014023	34012112	Chiou J	1:198629260	4E-11	1	198629260	13
rs6691977-<b>C</b>	4 x 10-8		0.19	1.13	'-	'-	CAMSAP2	Type 1 diabetes	type 1 diabetes mellitus	'-	GCST005536	25751624	Onengut-Gumuscu S	1:200845831	4E-8	1	200845831	14
rs3024505-<b>G</b>	5 x 10-10		NR	1.2	'-	[NR]	IL10, Y_RNA	Type 1 diabetes	type 1 diabetes mellitus	'-	GCST001191	21829393	Plagnol V	1:206766559	5E-10	1	206766559	15
rs12128789-<b>C</b>	4 x 10-9		0.131779	'-	0.12696852 unit increase	[0.085-0.169]	LINC02773, BATF3	Type 1 diabetes	type 1 diabetes mellitus	'-	GCST90014023	34012112	Chiou J	1:212679490	4E-9	1	212679490	16
rs1881146-<b>T</b>	5 x 10-8		0.310529	'-	0.09517027 unit decrease	[0.061-0.129]	MIR3681HG	Type 1 diabetes	type 1 diabetes mellitus	'-	GCST90014023	34012112	Chiou J	2:12494668	5E-8	2	12494668	17	TRIB2	https://genetics.opentargets.org/study/GCST90013445
rs478222-<b>?</b>	4 x 10-9		0.59	1.22	'-	[NR]	EFR3B	Type 1 diabetes	type 1 diabetes mellitus	'-	GCST001255	21980299	Bradfield JP	2:25078886	4E-9	2	25078886	18
rs7567242-<b>A</b>	4 x 10-9		NR	'-	0.1416 unit increase	[0.094-0.189]	MIR4432HG, RNA5SP94	Type 1 diabetes	type 1 diabetes mellitus	'-	GCST90018925	34594039	Sakaue S	2:60326008	4E-9	2	60326008	19
2_74687652_T_C	1.816e-10		NR	1.22789	'-	(1.2, 1.3)	SEMA4F	Type 1 diabetes	type 1 diabetes mellitus	'-	GCST010681	32005708	Forgetta V	2_74687652	1.816e-10	2	74687652	20	SEMA4F	https://genetics.opentargets.org/study/GCST010681
rs12712067-<b>T</b>	4 x 10-9		0.358	0.925	'-	'-	AFF3	Type 1 diabetes	type 1 diabetes mellitus	'-	GCST90013445	34127860	Robertson CC	2:100147438	4E-9	2	100147438	21	AFF3	https://genetics.opentargets.org/study/GCST90000529
rs4849135-<b>G</b>	4 x 10-8		0.71	1.1236	'-	'-	ACOXL	Type 1 diabetes	type 1 diabetes mellitus	'-	GCST005536	25751624	Onengut-Gumuscu S	2:110857502	4E-8	2	110857502	22
rs192324744-<b>G</b>	2 x 10-11		0.0131	1.63	'-	[1.41-1.88]	LRP1B	Type 1 diabetes	type 1 diabetes mellitus	'-	GCST010681	32005708	Forgetta V	2:141543366	2E-11	2	141543366	23
rs2111485-<b>G</b>	4 x 10-18		0.61	1.17647	'-	'-	IFIH1, FAP	Type 1 diabetes	type 1 diabetes mellitus	'-	GCST005536	25751624	Onengut-Gumuscu S	2:162254026	4E-18	2	162254026	24	IFIH1, FAP	https://genetics.opentargets.org/study/GCST90000529
rs60587303-<b>C</b>	3 x 10-9		0.0051	1.97	'-	[1.58-2.47]	STK39	Type 1 diabetes	type 1 diabetes mellitus	'-	GCST010681	32005708	Forgetta V	2:168190122	3E-9	2	168190122	25
rs7582694-<b>G</b>	3 x 10-9		0.773	0.916	'-	'-	STAT4	Type 1 diabetes	type 1 diabetes mellitus	'-	GCST90013445	34127860	Robertson CC	2:191105394	3E-9	2	191105394	26	STAT4	https://genetics.opentargets.org/study/GCST90013445
rs3087243-<b>G</b>	7 x 10-21		0.55	1.19048	'-	'-	ICOS, CTLA4	Type 1 diabetes	type 1 diabetes mellitus	'-	GCST005536	25751624	Onengut-Gumuscu S	2:203874196	7E-21	2	203874196	27	CTLA4	https://genetics.opentargets.org/study/GCST90000529
2_233699217_A_G	4.259e-11		1.51346	(1.3, 1.7)	'-	(1.3, 1.7)	UGT1A6	Type 1 diabetes	type 1 diabetes mellitus	'-	GCST010681	32005708	Forgetta V	2_233699217	4.259e-11	2	233699217	28	UGT1A6, UGT1A7	https://genetics.opentargets.org/study/GCST010681
rs13018977-<b>A</b>	2 x 10-8		0.224602	'-	0.100334994 unit increase	[0.065-0.135]	SEPTIN2	Type 1 diabetes	type 1 diabetes mellitus	'-	GCST90014023	34012112	Chiou J	2:241338592	2E-8	2	241338592	29
rs113010081-<b>T</b>	5 x 10-8		0.89	1.17647	'-	'-	CCRL2, LINC02009	Type 1 diabetes	type 1 diabetes mellitus	'-	GCST005536	25751624	Onengut-Gumuscu S	3:46415921	5E-8	3	46415921	30
rs113881148-<b>A</b>	6 x 10-9		0.626	1.082	'-	'-	DGKQ	Type 1 diabetes	type 1 diabetes mellitus	'-	GCST90013445	34127860	Robertson CC	4:973543	6E-9	4	973543	31
rs10517086-<b>A</b>	5 x 10-10		0.3	1.09	'-	[1.02-1.17]	LINC02357	Type 1 diabetes	type 1 diabetes mellitus	'-	GCST000392	19430480	Barrett JC	4:26083889	5E-10	4	26083889	32
rs337637-<b>A</b>	3 x 10-10		0.364	0.919	'-	'-	KLF3-AS1	Type 1 diabetes	type 1 diabetes mellitus	'-	GCST90013445	34127860	Robertson CC	4:38602849	3E-10	4	38602849	33
rs4505848-<b>?</b>	5 x 10-13		NR	'-	'-	'-	KIAA1109	Type 1 diabetes	type 1 diabetes mellitus	'-	GCST000392	19430480	Barrett JC	4:122211337	5E-13	4	122211337	34
rs13147255-<b>A</b>	1 x 10-8		NR	1.318	'-	[1.198-1.449]	LINC02516, ANKRD50	Type 1 diabetes with low genetic risk score	type 1 diabetes mellitus	'-	GCST90000181	34302048	Qu HQ	4:124578751	1E-8	4	124578751	35
rs2611215-<b>A</b>	2 x 10-11		0.15	1.18	'-	'-	LINC01179	Type 1 diabetes	type 1 diabetes mellitus	'-	GCST005536	25751624	Onengut-Gumuscu S	4:165653115	2E-11	4	165653115	36
rs12644686-<b>G</b>	2 x 10-8		0.193778	'-	0.10774961 unit decrease	[0.07-0.146]	LINC02362	Type 1 diabetes	type 1 diabetes mellitus	'-	GCST90014023	34012112	Chiou J	4:184381748	2E-8	4	184381748	37
rs11954020-<b>G</b>	4 x 10-8		0.39	1.11	'-	'-	IL7R, CAPSL	Type 1 diabetes	type 1 diabetes mellitus	'-	GCST005536	25751624	Onengut-Gumuscu S	5:35883149	4E-8	5	35883149	38
rs1876142-<b>T</b>	2 x 10-14		0.658	0.905	'-	'-	TTC33	Type 1 diabetes	type 1 diabetes mellitus	'-	GCST90013445	34127860	Robertson CC	5:40521603	2E-14	5	40521603	39
rs10213692-<b>C</b>	3 x 10-9		0.241	0.912	'-	'-	ANKRD55	Type 1 diabetes	type 1 diabetes mellitus	'-	GCST90013445	34127860	Robertson CC	5:56146422	3E-9	5	56146422	40	ANKRD55	https://genetics.opentargets.org/study/GCST90013445
rs114378220-<b>T</b>	5 x 10-9		0.070292	'-	0.17790234 unit increase	[0.12-0.24]	CAMK4	Type 1 diabetes	type 1 diabetes mellitus	'-	GCST90014023	34012112	Chiou J	5:111230662	5E-9	5	111230662	41
rs766751473-<b>T</b>	1 x 10-8		0.40393	'-	0.080249354 unit increase	[0.053-0.108]	IRF1-AS1	Type 1 diabetes	type 1 diabetes mellitus	'-	GCST90014023	34012112	Chiou J	5:132431072	1E-8	5	132431072	42
rs1050979-<b>G</b>	6 x 10-14		0.515138	'-	0.106195554 unit increase	[0.079-0.134]	IRF4	Type 1 diabetes	type 1 diabetes mellitus	'-	GCST90014023	34012112	Chiou J	6:410417	6E-14	6	410417	43
rs4320356-<b>T</b>	3 x 10-8		0.28	1.26	'-	[1.16-1.36]	BTN2A3P	Type 1 diabetes	type 1 diabetes mellitus	'-	GCST008377	31152121	Zhu M	6:26423332	3E-8	6	26423332	44	BTN3A1, ZSCAN16, ZKSCAN8	https://genetics.opentargets.org/study/GCST90000529
rs9268645-<b>?</b>	1 x 10-100		NR	'-	'-	'-	HLA-DRA	Type 1 diabetes	type 1 diabetes mellitus	'-	GCST000392	19430480	Barrett JC	6:32440750	1E-100	6	32440750	45	HLA-DRA, BAK1, ITPR3, IP6K3, MLN	https://genetics.opentargets.org/study/GCST90000529
rs17711850-<b>C</b>	2 x 10-9		NR	'-	0.1236 unit increase	[0.083-0.164]	BACH2	Type 1 diabetes	type 1 diabetes mellitus	'-	GCST90018925	34594039	Sakaue S	6:90155151	2E-9	6	90155151	46	BACH2	https://genetics.opentargets.org/study/GCST90000529
rs9388489-<b>G</b>	4 x 10-13		0.45	1.17	'-	[1.10-1.24]	CENPW	Type 1 diabetes	type 1 diabetes mellitus	'-	GCST000392	19430480	Barrett JC	6:126377573	4E-13	6	126377573	47	CENPW	https://genetics.opentargets.org/study/GCST000392
rs12665429-<b>C</b>	1 x 10-13		0.37	0.907	'-	'-	LINC02539	Type 1 diabetes	type 1 diabetes mellitus	'-	GCST90013445	34127860	Robertson CC	6:137682468	1E-13	6	137682468	48	TNFAIP3	https://genetics.opentargets.org/study/GCST90013445
rs212408-<b>T</b>	1 x 10-15		0.638	1.112	'-	'-	TAGAP-AS1	Type 1 diabetes	type 1 diabetes mellitus	'-	GCST90013445	34127860	Robertson CC	6:159049210	1E-15	6	159049210	49	TAGAP	https://genetics.opentargets.org/study/GCST90013445
rs924043-<b>?</b>	8 x 10-9		0.85	1.35	'-	[NR]	'-	Type 1 diabetes	type 1 diabetes mellitus	'-	GCST001255	21980299	Bradfield JP	6:170063801	8E-9	6	170063801	50
rs7805218-<b>A</b>	9 x 10-9		0.30774	'-	0.09541352 unit increase	[0.063-0.128]	ITGB8	Type 1 diabetes	type 1 diabetes mellitus	'-	GCST90014023	34012112	Chiou J	7:20339178	9E-9	7	20339178	51	ABCB5	https://genetics.opentargets.org/study/GCST90013445
rs7804356-<b>?</b>	5 x 10-9		0.76	1.14	'-	[1.06-1.22]	SKAP2	Type 1 diabetes	type 1 diabetes mellitus	'-	GCST000392	19430480	Barrett JC	7:26852046	5E-9	7	26852046	52	SKAP2	https://genetics.opentargets.org/study/GCST000392
rs10245867-<b>T</b>	3 x 10-8		0.331	0.928	'-	'-	JAZF1	Type 1 diabetes	type 1 diabetes mellitus	'-	GCST90013445	34127860	Robertson CC	7:28102567	3E-8	7	28102567	53	JAZF1	https://genetics.opentargets.org/study/GCST90013445
rs62447205-<b>A</b>	3 x 10-8		0.72	1.1236	'-	'-	IKZF1	Type 1 diabetes	type 1 diabetes mellitus	'-	GCST005536	25751624	Onengut-Gumuscu S	7:50398132	3E-8	7	50398132	54
rs4948088-<b>?</b>	4 x 10-8		0.95	1.3	'-	[1.11-1.49]	COBL	Type 1 diabetes	type 1 diabetes mellitus	'-	GCST000392	19430480	Barrett JC	7:50959497	4E-8	7	50959497	55
rs7795896-<b>T</b>	2 x 10-16		0.691577	'-	0.13543522 unit decrease	[0.1-0.17]	CFTR	Type 1 diabetes	type 1 diabetes mellitus	'-	GCST90014023	34012112	Chiou J	7:117446559	2E-16	7	117446559	56
rs3757787-<b>T</b>	1 x 10-8		NR	'-	0.4363 unit increase	[0.29-0.59]	SND1, PAX4	Type 1 diabetes	type 1 diabetes mellitus	'-	GCST90018925	34594039	Sakaue S	7:127618330	1E-8	7	127618330	57
rs2250903-<b>T</b>	1 x 10-10		0.283	0.905	'-	'-	OR7E158P, CTSB	Type 1 diabetes	type 1 diabetes mellitus	'-	GCST90013445	34127860	Robertson CC	8:11877675	1E-10	8	11877675	58
rs1947178-<b>G</b>	2 x 10-9		0.791944	'-	0.10326733 unit decrease	[0.07-0.137]	TOX	Type 1 diabetes	type 1 diabetes mellitus	'-	GCST90014023	34012112	Chiou J	8:58959618	2E-9	8	58959618	59
rs13259300-<b>C</b>	3 x 10-10		0.598278	'-	0.0921915 unit decrease	[0.063-0.121]	COLEC10	Type 1 diabetes	type 1 diabetes mellitus	'-	GCST90014023	34012112	Chiou J	8:119070702	3E-10	8	119070702	60
8_130678318_A_G	7.223e-09		'-	0.500975	'-	(0.40, 0.63)	'-	Type 1 diabetes	type 1 diabetes mellitus	'-	GCST010681	32005708	Forgetta V	8_130678318	7.223e-09	8	130678318	61	ADCY8	https://genetics.opentargets.org/study/GCST010681
rs3802214-<b>C</b>	3 x 10-8		0.798827	'-	0.10660862 unit decrease	[0.069-0.144]	AGO2	Type 1 diabetes	type 1 diabetes mellitus	'-	GCST90014023	34012112	Chiou J	8:140606084	3E-8	8	140606084	62
rs6476839-<b>T</b>	1 x 10-9		0.4	1.12	'-	'-	GLIS3	Type 1 diabetes	type 1 diabetes mellitus	'-	GCST005536	25751624	Onengut-Gumuscu S	9:4290823	1E-9	9	4290823	63	GLIS3	https://genetics.opentargets.org/study/GCST90000529
rs10811662-<b>A</b>	1 x 10-10		NR	'-	0.1412 unit decrease	[0.098-0.184]	CDKN2B-AS1, DMRTA1	Type 1 diabetes	type 1 diabetes mellitus	'-	GCST90018925	34594039	Sakaue S	9:22134254	1E-10	9	22134254	64
rs1405209-<b>C</b>	3 x 10-8		0.375	1.075	'-	'-	STX17-AS1, NR4A3	Type 1 diabetes	type 1 diabetes mellitus	'-	GCST90013445	34127860	Robertson CC	9:99823263	3E-8	9	99823263	65	NR4A3	https://genetics.opentargets.org/study/GCST90013445
rs541856133-<b>T</b>	4 x 10-17		0.001509	'-	1.1022301 unit increase	[0.85-1.36]	CEL, GTF3C5	Type 1 diabetes	type 1 diabetes mellitus	'-	GCST90014023	34012112	Chiou J	9:133060938	4E-17	9	133060938	66
rs61839660-<b>C</b>	3 x 10-39		0.9	1.6129	'-	'-	IL2RA	Type 1 diabetes	type 1 diabetes mellitus	'-	GCST005536	25751624	Onengut-Gumuscu S	10:6052734	3E-39	10	6052734	67	IL2RA	https://genetics.opentargets.org/study/GCST90000529
rs947474-<b>G</b>	4 x 10-9		0.19	1.1	'-	[1.03-1.18]	LINC02649	Type 1 diabetes	type 1 diabetes mellitus	'-	GCST000258	18978792	Cooper JD	10:6348488	4E-9	10	6348488	68
rs3802604-<b>C</b>	2 x 10-8		0.38	1.24	'-	[1.15-1.33]	GATA3	Type 1 diabetes	type 1 diabetes mellitus	'-	GCST008377	31152121	Zhu M	10:8060309	2E-8	10	8060309	69
rs722988-<b>C</b>	3 x 10-15		0.367	1.108	'-	'-	IATPR, NRP1	Type 1 diabetes	type 1 diabetes mellitus	'-	GCST90013445	34127860	Robertson CC	10:33137219	3E-15	10	33137219	70
10_60635758_T_C	5.423e-09		'-	0.690389	'-	(0.61, 0.78)	ANK3	Type 1 diabetes	type 1 diabetes mellitus	'-	GCST010681	32005708	Forgetta V	10:60635758	5.423e-09	10	60635758	71	ANK3	https://genetics.opentargets.org/study/GCST010681
rs78325861-<b>G</b>	2 x 10-11		0.039037	'-	0.2820823 unit decrease	[0.2-0.36]	PRF1, ADAMTS14	Type 1 diabetes	type 1 diabetes mellitus	'-	GCST90014023	34012112	Chiou J	10:70618733	2E-11	10	70618733	79
rs10509540-<b>?</b>	1 x 10-28		0.71	1.33	'-	[1.25-1.43]	RNLS	Type 1 diabetes	type 1 diabetes mellitus	'-	GCST000392	19430480	Barrett JC	10:88263276	1E-28	10	88263276	72	RNLS	https://genetics.opentargets.org/study/GCST000392
rs7903146-<b>T</b>	1 x 10-14		NR	'-	0.1668 unit increase	[0.12-0.21]	TCF7L2	Type 1 diabetes	type 1 diabetes mellitus	'-	GCST90018925	34594039	Sakaue S	10:112998590	1E-14	10	112998590	73
rs78896587-<b>T</b>	1 x 10-9		'-	'-	0.20937194 unit decrease	[0.14-0.28]	IGF2, H19	Type 1 diabetes	type 1 diabetes mellitus	'-	GCST90000529	33830302	Inshaw JRJ	11:2055620	1E-9	11	2055620	74	INS-IGF2, INS	https://genetics.opentargets.org/study/GCST90000529
rs2237897-<b>T</b>	2 x 10-8		0.391598	'-	0.24306235 unit decrease	[0.16-0.33]	KCNQ1	Type 1 diabetes	type 1 diabetes mellitus	'-	GCST90018705	34594039	Sakaue S	11:2837316	2E-8	11	2837316	75	PDGFD	https://genetics.opentargets.org/study/GCST90000529
11_103962832_T_C	7 x 10-9		NR	1.1	'-	(1.1, 1.2)	DDI	Type 1 diabetes	type 1 diabetes mellitus	'-	GCST90000529	33830302	Inshaw JRJ	11:1039628	7E-9	11	103962832	76
rs5790666-<b>?</b>	8 x 10-9		NR	2.32	'-	[1.65-3.26]	BDNF, CBX3P1	Fulminant type 1 diabetes	type 1 diabetes mellitus	'-	GCST007433	30552108	Kawabata Y	11:27778324	8E-9	11	27778324	77
rs11033048-<b>T</b>	2 x 10-10		0.366	1.091	'-	'-	SLC1A2	Type 1 diabetes	type 1 diabetes mellitus	'-	GCST90013445	34127860	Robertson CC	11:35267496	2E-10	11	35267496	78	SLC1A2	https://genetics.opentargets.org/study/GCST90013445
rs79538630-<b>T</b>	1 x 10-9		0.035	1.213	'-	'-	SLC15A3, CD6	Type 1 diabetes	type 1 diabetes mellitus	'-	GCST90013445	34127860	Robertson CC	11:60961822	1E-9	11	60961822	80
rs968567-<b>T</b>	8 x 10-9		0.177	0.903	'-	'-	FADS1, FADS2	Type 1 diabetes	type 1 diabetes mellitus	'-	GCST90013445	34127860	Robertson CC	11:61828092	8E-9	11	61828092	81
rs645078-<b>C</b>	3 x 10-9		0.385	0.925	'-	'-	RPS6KA4	Type 1 diabetes	type 1 diabetes mellitus	'-	GCST90013445	34127860	Robertson CC	11:64367826	3E-9	11	64367826	82	RPS6KA4	https://genetics.opentargets.org/study/GCST90013445
rs7936434-<b>C</b>	4 x 10-8		0.464277	'-	0.07692268 unit increase	[0.05-0.104]	EMSY, LINC02757	Type 1 diabetes	type 1 diabetes mellitus	'-	GCST90014023	34012112	Chiou J	11:76582761	4E-8	11	76582761	83
11_89157654_G_A	1.024e-11		'-	1.1714	'-	(1.1, 1.2)	TYR	Type 1 diabetes	type 1 diabetes mellitus	'-	GCST010681	32005708	Forgetta V	11_89157654	1.024e-11	11	89157654	84	TYR	https://genetics.opentargets.org/study/GCST010681
rs607703-<b>T</b>	1 x 10-10		0.484409	'-	0.09201457 unit increase	[0.064-0.12]	FLI1	Type 1 diabetes	type 1 diabetes mellitus	'-	GCST90014023	34012112	Chiou J	11:128734279	1E-10	11	128734279	85	FLI1	https://genetics.opentargets.org/study/GCST90013445
rs1805731-<b>C</b>	4 x 10-8		0.389	1.073	'-	'-	M6PR	Type 1 diabetes	type 1 diabetes mellitus	'-	GCST90013445	34127860	Robertson CC	12:8942630	4E-8	12	8942630	86	M6PR	https://genetics.opentargets.org/study/GCST90013445
rs3764021-<b>C</b>	5 x 10-8		0.47	1.57	'-	[1.38-1.79]	CLEC2D	Type 1 diabetes	type 1 diabetes mellitus	'-	GCST000043	17554300	Wellcome Trust Case Control Consortium	12:9681032	5E-8	12	9681032	87	CD69	https://genetics.opentargets.org/study/GCST010681
rs7313065-<b>A</b>	3 x 10-9		0.162	1.101	'-	'-	SPRYD3	Type 1 diabetes	type 1 diabetes mellitus	'-	GCST90013445	34127860	Robertson CC	12:53077434	3E-9	12	53077434	88	SPRYD3	https://genetics.opentargets.org/study/GCST90013445
rs705699-<b>T</b>	7 x 10-20		0.26	1.46	'-	[1.34-1.58]	RAB5B	Type 1 diabetes	type 1 diabetes mellitus	'-	GCST008377	31152121	Zhu M	12:55991020	7E-20	12	55991020	89	ERBB3	https://genetics.opentargets.org/study/GCST90000529
rs1265564-<b>?</b>	1 x 10-16		NR	1.45	'-	[1.28-1.67]	CUX2	Type 1 diabetes	type 1 diabetes mellitus	'-	GCST001394	22293688	Huang J	12:111270654	1E-16	12	111270654	90	SH2B3	https://genetics.opentargets.org/study/GCST90000529
rs17696736-<b>G</b>	6 x 10-18		NR	'-	'-	'-	NAA25	Type 1 diabetes	type 1 diabetes mellitus	'-	GCST000258	18978792	Cooper JD	12:112049014	6E-18	12	112049014	91
rs74537115-<b>T</b>	5 x 10-9		0.141	1.109	'-	'-	LINC02341	Type 1 diabetes	type 1 diabetes mellitus	'-	GCST90013445	34127860	Robertson CC	13:42343795	5E-9	13	42343795	92	AKAP11	https://genetics.opentargets.org/study/GCST90013445
13_50703003_C_A	3.189e-08		NR	0.655603	'-	(0.56, 0.76)		Type 1 diabetes	type 1 diabetes mellitus	'-	GCST010681	32005708	Forgetta V	13_50703003	3.189e-08	13	50703003	93
rs539514-<b>?</b>	6 x 10-11		0.5	1.43	'-	[NR]	LMO7	Type 1 diabetes	type 1 diabetes mellitus	'-	GCST001255	21980299	Bradfield JP	13:75752146	6E-11	13	75752146	94	TBC1D4	https://genetics.opentargets.org/study/GCST90000529
rs9585056-<b>C</b>	3 x 10-8		0.24	1.12	'-	'-	TM9SF2, CCR12P	Type 1 diabetes	type 1 diabetes mellitus	'-	GCST005536	25751624	Onengut-Gumuscu S	13:99429512	3E-8	13	99429512	95
14_36955221_T_C	1.043e-12		NR	2.71828	'-	(2.1, 3.6)	SLC25A21	Type 1 diabetes	type 1 diabetes mellitus	'-	GCST010681	32005708	Forgetta V	14_36955221	1.043e-12	14	36955221	96	SLC25A21	https://genetics.opentargets.org/study/GCST010681
rs911263-<b>T</b>	3 x 10-8		0.71	1.083	'-	'-	RAD51B	Type 1 diabetes	type 1 diabetes mellitus	'-	GCST90013445	34127860	Robertson CC	14:68286876	3E-8	14	68286876	97	RAD51B	https://genetics.opentargets.org/study/GCST90013445
rs1465788-<b>?</b>	2 x 10-12		0.71	1.16	'-	[1.10-1.25]	ZFP36L1, MAGOH3P	Type 1 diabetes	type 1 diabetes mellitus	'-	GCST000392	19430480	Barrett JC	14:68796882	2E-12	14	68796882	98	ZFP36L1	https://genetics.opentargets.org/study/GCST90000529
14_89305004_T_A	4.754e-09		NR	1.26554	'-	(1.2, 1.4)	FOXN3	Type 1 diabetes	type 1 diabetes mellitus	'-	GCST010681	32005708	Forgetta V	14_89305004	4.754e-09	14	89305004	99	FOXN3	https://genetics.opentargets.org/study/GCST010681
rs1456988-<b>G</b>	3 x 10-8		0.27	1.12	'-	'-	LINC01550	Type 1 diabetes	type 1 diabetes mellitus	'-	GCST005536	25751624	Onengut-Gumuscu S	14:98021670	3E-8	14	98021670	100
rs941576-<b>A</b>	1 x 10-10		0.57	1.11	'-	[1.06-1.16]	MEG3	Type 1 diabetes	type 1 diabetes mellitus	'-	GCST000539	19966805	Wallace C	14:100839708	1E-10	14	100839708	101
rs72727394-<b>T</b>	4 x 10-10		0.19	1.15	'-	'-	RASGRP1	Type 1 diabetes	type 1 diabetes mellitus	'-	GCST005536	25751624	Onengut-Gumuscu S	15:38554821	4E-10	15	38554821	102
15_48927434_T_C	6.229e-12		'-	1.19184	'-	(1.1, 1.3)	SHC4	Type 1 diabetes	type 1 diabetes mellitus	'-	GCST010681	32005708	Forgetta V	15:48927434	6.229e-12	15	48927434	103	SHC4	https://genetics.opentargets.org/study/GCST010681
rs34593439-<b>G</b>	9 x 10-14		0.9	1.28205	'-	'-	CTSH	Type 1 diabetes	type 1 diabetes mellitus	'-	GCST005536	25751624	Onengut-Gumuscu S	15:78942615	9E-14	15	78942615	104	CTSH	https://genetics.opentargets.org/study/GCST90000529
rs7167984-<b>A</b>	3 x 10-8		NR	'-	0.1262 unit decrease	[0.082-0.171]	SEPHS1P2, RGMA	Type 1 diabetes	type 1 diabetes mellitus	'-	GCST90018925	34594039	Sakaue S	15:93288838	3E-8	15	93288838	105
rs12708716-<b>A</b>	3 x 10-18		0.68	1.23	'-	[1.16-1.30]	CLEC16A	Type 1 diabetes	type 1 diabetes mellitus	'-	GCST000038	17554260	Todd JA	16:11086016	3E-18	16	11086016	106	CLEC16A	https://genetics.opentargets.org/study/GCST000392
rs4238595-<b>C</b>	2 x 10-11		0.680478	'-	0.11213453 unit decrease	[0.079-0.145]	GP2, UMOD	Type 1 diabetes	type 1 diabetes mellitus	'-	GCST90014023	34012112	Chiou J	16:20331769	2E-11	16	20331769	107
rs151234-<b>C</b>	5 x 10-11		0.12	1.19	'-	'-	CLN3	Type 1 diabetes	type 1 diabetes mellitus	'-	GCST005536	25751624	Onengut-Gumuscu S	16:28494339	5E-11	16	28494339	108	APOBR	https://genetics.opentargets.org/study/GCST90000529
rs113935429-<b>A</b>	1 x 10-8		NR	'-	0.1044 unit increase	[0.069-0.14]	FTO	Type 1 diabetes	type 1 diabetes mellitus	'-	GCST90018925	34594039	Sakaue S	16:53788258	1E-8	16	53788258	109
rs72802342-<b>A</b>	6 x 10-10		NR	'-	0.2877386 unit increase	[0.2-0.38]	ZFP1, CTRB2	Type 1 diabetes	type 1 diabetes mellitus	'-	GCST90000529	33830302	Inshaw JRJ	16:75200974	6E-10	16	75200974	110	CTRB1	https://genetics.opentargets.org/study/GCST000392
rs8046043-<b>C</b>	2 x 10-8		0.391629	'-	0.08458667 unit decrease	[0.055-0.114]	'-	Type 1 diabetes	type 1 diabetes mellitus	'-	GCST90014023	34012112	Chiou J	16:80250127	2E-8	16	80250127	111
rs61759532-<b>T</b>	2 x 10-10		0.234556	'-	0.11837882 unit increase	[0.082-0.155]	ACAP1	Type 1 diabetes	type 1 diabetes mellitus	'-	GCST90014023	34012112	Chiou J	17:7337072	2E-10	17	7337072	112
rs12453507-<b>G</b>	1 x 10-8		0.51	1.11111	'-	'-	GSDMB, ZPBP2	Type 1 diabetes	type 1 diabetes mellitus	'-	GCST005536	25751624	Onengut-Gumuscu S	17:39896954	1E-8	17	39896954	113
rs7221109-<b>?</b>	1 x 10-9		0.65	1.05	'-	[0.99-1.12]	CCR7, SMARCE1	Type 1 diabetes	type 1 diabetes mellitus	'-	GCST000392	19430480	Barrett JC	17:40614034	1E-9	17	40614034	114
rs1052553-<b>G</b>	2 x 10-15		0.232	0.879	'-	'-	MAPT	Type 1 diabetes	type 1 diabetes mellitus	'-	GCST90013445	34127860	Robertson CC	17:45996523	2E-15	17	45996523	115	STH	https://genetics.opentargets.org/study/GCST90013445
rs11651753-<b>T</b>	1 x 10-9		0.41983	'-	0.08688845 unit decrease	[0.059-0.115]	PNPO, PRR15L	Type 1 diabetes	type 1 diabetes mellitus	'-	GCST90014023	34012112	Chiou J	17:47951723	1E-9	17	47951723	116	PRR15L	https://genetics.opentargets.org/study/GCST90013445
	7.596e-12		NR	0.614905	'-	(0.53, 0.71)	SMG8	Type 1 diabetes	type 1 diabetes mellitus	'-	GCST90000529	33830302	Inshaw JRJ	17:59200617	7.596e-12	17	59200617	117	PRR11	https://genetics.opentargets.org/study/GCST90000529
rs57209021-<b>T</b>	4 x 10-8		0.225582	'-	0.1006932 unit increase	[0.065-0.137]	ARHGAP27P2, RDM1P3	Type 1 diabetes	type 1 diabetes mellitus	'-	GCST90014023	34012112	Chiou J	17:68168777	4E-8	17	68168777	118
rs2847278-<b>T</b>	1 x 10-9		NR	'-	0.1554 unit decrease	[0.11-0.21]	LINC01882, PTPN2	Type 1 diabetes	type 1 diabetes mellitus	'-	GCST90018925	34594039	Sakaue S	18:12778716	1E-9	18	12778716	119	PTPN2	https://genetics.opentargets.org/study/GCST90000529
rs1615504-<b>T</b>	2 x 10-11		0.47	1.13	'-	'-	CD226	Type 1 diabetes	type 1 diabetes mellitus	'-	GCST005536	25751624	Onengut-Gumuscu S	18:69859408	2E-11	18	69859408	120	CD226	https://genetics.opentargets.org/study/GCST90000529
	3.8108e-11		NR	1.2044	'-	(1.1, 1.3)	TPSG1	Type 1 diabetes	type 1 diabetes mellitus	'-	GCST90000529	33830302	Inshaw JRJ	19:499978	3.8108e-11	19	499978	121	MADCAM1	https://genetics.opentargets.org/study/GCST90000529
rs34536443-<b>G</b>	4 x 10-15		0.96	1.49254	'-	'-	TYK2	Type 1 diabetes	type 1 diabetes mellitus	'-	GCST005536	25751624	Onengut-Gumuscu S	19:10352442	4E-15	19	10352442	122	TYK2	https://genetics.opentargets.org/study/GCST90000529
rs425105-<b>?</b>	3 x 10-11		0.84	1.16	'-	[1.08-1.27]	PRKD2	Type 1 diabetes	type 1 diabetes mellitus	'-	GCST000392	19430480	Barrett JC	19:46705224	3E-11	19	46705224	123	PRKD2	https://genetics.opentargets.org/study/GCST000392
rs516246-<b>T</b>	5 x 10-14		0.51	1.14943	'-	'-	FUT2	Type 1 diabetes	type 1 diabetes mellitus	'-	GCST005536	25751624	Onengut-Gumuscu S	19:48702915	5E-14	19	48702915	124
rs2281808-<b>?</b>	1 x 10-11		0.64	1.11	'-	[1.05-1.19]	SIRPG	Type 1 diabetes	type 1 diabetes mellitus	'-	GCST000392	19430480	Barrett JC	20:1629905	1E-11	20	1629905	125	SIRPG	https://genetics.opentargets.org/study/GCST90000529
rs2128344-<b>A</b>	8 x 10-12		0.0055	2.12	'-	[1.71-2.63]	LINC00320	Type 1 diabetes	type 1 diabetes mellitus	'-	GCST010681	32005708	Forgetta V	21:20724226	8E-12	21	20724226	126
rs11203202-<b>G</b>	1 x 10-15		0.33	1.16	'-	'-	UBASH3A	Type 1 diabetes	type 1 diabetes mellitus	'-	GCST005536	25751624	Onengut-Gumuscu S	21:42405248	1E-15	21	42405248	127	UBASH3A	https://genetics.opentargets.org/study/GCST90000529
rs56178904-<b>T</b>	7 x 10-11		0.187	0.898	'-	'-	GATD3A	Type 1 diabetes	type 1 diabetes mellitus	'-	GCST90013445	34127860	Robertson CC	21:44204668	7E-11	21	44204668	128
rs4820830-<b>C</b>	1 x 10-12		0.38	1.14	'-	'-	HORMAD2	Type 1 diabetes	type 1 diabetes mellitus	'-	GCST005536	25751624	Onengut-Gumuscu S	22:30135102	1E-12	22	30135102	129	HORMAD2	https://genetics.opentargets.org/study/GCST90000529
rs229533-<b>C</b>	2 x 10-8		0.43	1.11	'-	'-	C1QTNF6	Type 1 diabetes	type 1 diabetes mellitus	'-	GCST005536	25751624	Onengut-Gumuscu S	22:37191071	2E-8	22	37191071	130
rs2664170-<b>G</b>	8 x 10-9		0.32	1.16	'-	[1.07-1.24]	GAB3	Type 1 diabetes	type 1 diabetes mellitus	'-	GCST000392	19430480	Barrett JC	X:154717327	8E-9	X	154717327	131
