# Supplementary material for: Polygenic autoimmune disease risk alleles impacting B cell tolerance act in concert across shared molecular networks in mouse and in humans
Source: Front Immunol. 2022 Aug 24;13:953439. doi: 10.3389/fimmu.2022.953439 (PMC9450536; doi:10.3389/fimmu.2022.953439)
Supplement: Supplementary Table 4 — hyperlinks to Networks. This table consists of references to networks in this paper along with links to permanent versions of the networks and analyses that were used to develop the conclusions of this paper. Disease network – disease network as referred to in this paper. Color – color encoding of the disease network in question in –. Shape – shape encoding of the disease network in question in –. URL (NDEX) – universal resource locator for network @ http://www.ndexbio.org URL(string-db.org) – universal resource locator for network @ https://www.string-db.org/URL (Enrichr) – universal resource locator for network @ Enrichr pathway and geneset enrichment analysis: https://maayanlab.cloud/Enrichr/. [file Table_4.xlsx]

## Sheet: Sheet1
Disease Network	Color	Shape	DOI(NDEX Network)	url (NDEX)	url (string-db.org)	url (Enrichr)
Monogenic SLE	Light Blue	Diamond	https://doi.org/10.18119/N99K6Q	https://www.ndexbio.org/viewer/networks/8829bcb2-c7d9-11ec-b397-0ac135e8bacf	https://version-11-5.string-db.org/cgi/network?networkId=biRqYT2KZBSh	https://maayanlab.cloud/Enrichr/enrich?dataset=9b27c490d537dcade7a0912954fe301c
Polygenic SLE	Dark Blue	Hexagon	https://doi.org/10.18119/N95W22	https://www.ndexbio.org/viewer/networks/26855444-c7db-11ec-b397-0ac135e8bacf	https://version-11-5.string-db.org/cgi/network?networkId=b1b2eqVXS148	https://maayanlab.cloud/Enrichr/enrich?dataset=1c19f096fd5b3d31b63a3fd8c73fbced
Monogenic T1D	Light Orange	Parallelogram	https://doi.org/10.18119/N98P52	https://www.ndexbio.org/viewer/networks/234c489c-c7e6-11ec-b397-0ac135e8bacf	https://version-11-5.string-db.org/cgi/network?networkId=bR36LZI7MUbd	https://maayanlab.cloud/Enrichr/enrich?dataset=b96161de466e9df433a5e20894528e97
Polygenic T1D	Dark Orange	Octagon	https://doi.org/10.18119/N9DC7Z	https://www.ndexbio.org/viewer/networks/0080f72a-c7e6-11ec-b397-0ac135e8bacf	https://version-11-5.string-db.org/cgi/network?networkId=bNurpQE9IeVz	https://maayanlab.cloud/Enrichr/enrich?dataset=b12b72593e88c0e5836aefdb077b5e51
Murine lupus	Dark Green	Triangle	https://doi.org/10.18119/N9XC7M	https://www.ndexbio.org/viewer/networks/9c9fd749-c7e2-11ec-b397-0ac135e8bacf	https://version-11-5.string-db.org/cgi/network?networkId=bfBv3HhXSW3E	https://maayanlab.cloud/Enrichr/enrich?dataset=865128163f3a502179cf66ea517ed2f4
Murine T1D	Dark Red	V-shape	https://doi.org/10.18119/N9J60T	https://www.ndexbio.org/viewer/networks/dc1207d8-c7e5-11ec-b397-0ac135e8bacf	https://version-11-5.string-db.org/cgi/network?networkId=b3kdqfGafwdQ	https://maayanlab.cloud/Enrichr/enrich?dataset=258dda626bd03c09f0c11e18e347ed88
Central Tolerance	Light Red	Rectangle	https://doi.org/10.18119/N9SP5Q	https://www.ndexbio.org/viewer/networks/1f41d952-c7e5-11ec-b397-0ac135e8bacf	https://version-11-5.string-db.org/cgi/network?networkId=ba4kZ0lvmQZU	https://maayanlab.cloud/Enrichr/enrich?dataset=f5bef2aca3eb04c9e24a53934db3ab15
Peripheral Tolerance	Light Green	Rounded Rectangle	https://doi.org/10.18119/N9NW2D	https://www.ndexbio.org/viewer/networks/5a66b004-c7e5-11ec-b397-0ac135e8bacf	https://version-11-5.string-db.org/cgi/network?networkId=bLERDfxAe5g2	https://maayanlab.cloud/Enrichr/enrich?dataset=d74a63dfcd0a19591d0498338486efd5
Overlap	Yellow	Circle
Figure	Disease Network
Figure 1:	Monogenic Polygenic SLE		https://doi.org/10.18119/N9231T	https://www.ndexbio.org/viewer/networks/aa310899-c7de-11ec-b397-0ac135e8bacf
Figure 2:	monogenic polygenic T1D		https://doi.org/10.18119/N94W34	https://www.ndexbio.org/viewer/networks/818a90be-c7e6-11ec-b397-0ac135e8bacf
Figure 3:	Murine B cell Peripheral Central Tolerance T1D Lupus		https://doi.org/10.18119/N9161J	https://www.ndexbio.org/viewer/networks/c26977f0-c7e6-11ec-b397-0ac135e8bacf
Figure 4:	Monogenic Polygenic Murine Lupus		https://doi.org/10.18119/N9WC8P	https://www.ndexbio.org/viewer/networks/ed367ff3-c7e6-11ec-b397-0ac135e8bacf
Figure 5:	Monogenic Polygenic Murine T1D		https://doi.org/10.18119/N9RP6S	https://www.ndexbio.org/viewer/networks/18ca0c46-c7e7-11ec-b397-0ac135e8bacf
Figure 6:	Mongenic Polygenic Murine Lupus Monogenic Polygenic Murine T1D B cell Peripheral Tolerance B cell central tolerance		https://doi.org/10.18119/N9MW3G	https://www.ndexbio.org/viewer/networks/6a46f2e8-c7e7-11ec-b397-0ac135e8bacf
